# Supplementary material for: Novel Syntrophic Populations Dominate an Ammonia-Tolerant Methanogenic Microbiome
Source: mSystems. 2016 Sep 13;1(5):e00092-16. doi: 10.1128/mSystems.00092-16 (PMC5080403; doi:10.1128/mSystems.00092-16)
Supplement: Table S2 [file sys005162054sd5.xlsx]

## Sheet: Sheet1
Supplemental Table 2. Microbiome structure for samples Link_ADIa and Link_ADIb collected from the CD01 reactor. Raw sequence numbers and taxonomy for each operational taxonomic unit (OTU) are provided for each sample. Approximately 78.5% of the identified OTUs are shared between sampling times showing that even with a change in reactor substrate and slight increase in temperature, the community s…
OTU ID	Link_ADIa	Link_ADIb	taxonomy
unClos_1	15560	14873	k__Bacteria; p__Firmicutes; c__Clostridia; o__Clostridiales; f__Clostridiaceae; g__Clostridium; s__
unFirm_1	3301	3583	k__Bacteria; p__Firmicutes; c__Clostridia; o__SHA-98; f__; g__; s__
OTU-3	2187	757	k__Bacteria; p__Firmicutes; c__Clostridia; o__MBA08; f__; g__; s__
OTU-4	2032	2325	k__Bacteria; p__Firmicutes; c__Clostridia; o__Natranaerobiales; f__ML1228J-1; g__; s__
OTU-5	1534	693	k__Bacteria; p__Firmicutes; c__Clostridia; o__Clostridiales; f__Clostridiaceae; g__Clostridium; s__
OTU-6	1234	1242	k__Bacteria; p__Firmicutes; c__Clostridia; o__SHA-98; f__; g__; s__
OTU-7	1088	933	k__Bacteria; p__Bacteroidetes; c__Bacteroidia; o__Bacteroidales; f__Porphyromonadaceae; g__; s__
OTU-8	677	371	k__Bacteria; p__Bacteroidetes; c__Bacteroidia; o__Bacteroidales; f__; g__; s__
OTU-9	659	245	k__Bacteria; p__Firmicutes; c__Clostridia; o__SHA-98; f__; g__; s__
OTU-10	563	92	k__Bacteria; p__Firmicutes; c__Clostridia; o__MBA08; f__; g__; s__
OTU-11	502	144	k__Bacteria; p__Tenericutes; c__Mollicutes; o__Acholeplasmatales; f__Acholeplasmataceae; g__; s__
OTU-12	497	40	k__Bacteria; p__Bacteroidetes; c__Bacteroidia; o__Bacteroidales; f__Porphyromonadaceae; g__Paludibacter; s__
OTU-13	482	630	k__Bacteria; p__Bacteroidetes; c__Bacteroidia; o__Bacteroidales; f__Porphyromonadaceae; g__; s__
OTU-14	437	19	k__Bacteria; p__Firmicutes; c__Clostridia; o__MBA08; f__; g__; s__
OTU-15	392	356	k__Bacteria; p__Synergistetes; c__Synergistia; o__Synergistales; f__Anaerobaculaceae; g__Anaerobaculum; s__
OTU-16	388	30	Unassigned
OTU-17	360	582	k__Bacteria; p__Firmicutes; c__Clostridia; o__Clostridiales; f__; g__; s__
OTU-18	309	361	k__Bacteria; p__Firmicutes; c__Clostridia; o__SHA-98; f__; g__; s__
OTU-19	307	1520	k__Bacteria; p__Firmicutes; c__Clostridia; o__Clostridiales; f__Clostridiaceae; g__Clostridium; s__
OTU-20	304	53	k__Bacteria; p__WWE1; c__[Cloacamonae]; o__[Cloacamonales]; f__[Cloacamonaceae]; g__W22; s__
OTU-21	277	41	k__Bacteria; p__Firmicutes; c__Clostridia; o__BSA2B-08; f__; g__; s__
OTU-22	276	172	k__Bacteria; p__Firmicutes; c__Clostridia; o__Thermoanaerobacterales; f__Thermoanaerobacteraceae; g__Thermacetogenium; s__
OTU-23	267	83	Unassigned
OTU-24	262	105	k__Bacteria; p__Bacteroidetes; c__Bacteroidia; o__Bacteroidales; f__; g__; s__
OTU-25	256	81	k__Bacteria; p__Firmicutes; c__Clostridia; o__MBA08; f__; g__; s__
OTU-26	251	30	k__Bacteria; p__Firmicutes; c__Clostridia; o__Thermoanaerobacterales; f__Thermoanaerobacteraceae; g__Thermacetogenium; s__
OTU-27	232	21	k__Bacteria; p__Firmicutes; c__Clostridia; o__Clostridiales; f__[Tissierellaceae]; g__; s__
OTU-28	231	225	k__Bacteria; p__Firmicutes; c__Clostridia; o__Natranaerobiales; f__ML1228J-1; g__; s__
OTU-29	228	206	k__Bacteria; p__Firmicutes; c__Clostridia; o__Clostridiales; f__Caldicoprobacteraceae; g__Caldicoprobacter; s__
OTU-30	220	109	k__Bacteria; p__Bacteroidetes; c__Bacteroidia; o__Bacteroidales; f__Porphyromonadaceae; g__; s__
OTU-31	199	148	k__Bacteria; p__Firmicutes; c__Clostridia; o__Clostridiales; f__Syntrophomonadaceae; g__Syntrophomonas; s__
OTU-32	182	382	k__Bacteria; p__Firmicutes; c__Clostridia; o__Clostridiales; f__Clostridiaceae; g__Clostridium; s__
OTU-33	164	42	k__Bacteria; p__Firmicutes; c__Clostridia; o__Thermoanaerobacterales; f__; g__; s__
OTU-34	157	6902	k__Archaea; p__Euryarchaeota; c__Methanomicrobia; o__Methanosarcinales; f__Methanosarcinaceae; g__Methanosarcina; s__
OTU-35	157	51	k__Bacteria; p__Firmicutes; c__Clostridia; o__SHA-98; f__; g__; s__
OTU-36	150	14	k__Bacteria; p__Firmicutes; c__Clostridia; o__BSA2B-08; f__; g__; s__
OTU-37	147	52	k__Bacteria; p__Firmicutes; c__Clostridia; o__MBA08; f__; g__; s__
OTU-38	144	81	k__Bacteria; p__Firmicutes; c__Clostridia; o__MBA08; f__; g__; s__
OTU-39	140	205	k__Bacteria; p__Firmicutes; c__Clostridia; o__Clostridiales; f__; g__; s__
OTU-40	135	403	k__Bacteria; p__Firmicutes; c__Clostridia; o__Clostridiales; f__Clostridiaceae; g__Clostridium; s__
OTU-41	127	79	k__Bacteria; p__Bacteroidetes; c__Bacteroidia; o__Bacteroidales; f__; g__; s__
OTU-42	125	9	k__Bacteria; p__Firmicutes; c__Clostridia; o__SHA-98; f__; g__; s__
OTU-43	122	241	k__Bacteria; p__Firmicutes; c__Clostridia; o__Clostridiales; f__[Tissierellaceae]; g__; s__
OTU-44	120	0	k__Bacteria; p__Firmicutes; c__Bacilli; o__Bacillales; f__Bacillaceae; g__Bacillus
OTU-45	108	373	k__Bacteria; p__OP9; c__OPB46; o__OPB72; f__TIBD11; g__; s__
OTU-46	106	39	k__Bacteria; p__Firmicutes; c__Clostridia; o__MBA08; f__; g__; s__
OTU-47	105	78	k__Bacteria; p__Firmicutes; c__Clostridia; o__MBA08; f__; g__; s__
OTU-48	101	28	k__Bacteria; p__Bacteroidetes; c__Bacteroidia; o__Bacteroidales; f__; g__; s__
OTU-49	100	126	k__Bacteria; p__Firmicutes; c__Clostridia; o__Clostridiales; f__; g__; s__
OTU-50	95	66	k__Bacteria; p__Firmicutes; c__Clostridia; o__Natranaerobiales; f__ML1228J-1; g__; s__
OTU-51	90	185	k__Bacteria; p__Firmicutes; c__Erysipelotrichi; o__Erysipelotrichales; f__Erysipelotrichaceae; g__RFN20; s__
OTU-52	87	5	k__Bacteria; p__Firmicutes; c__Clostridia; o__BSA2B-08; f__; g__; s__
OTU-53	86	9	k__Bacteria; p__Firmicutes; c__Clostridia; o__Clostridiales; f__EtOH8; g__; s__
OTU-54	83	100	k__Bacteria; p__Firmicutes; c__Clostridia; o__SHA-98; f__; g__; s__
OTU-55	82	29	k__Bacteria; p__Firmicutes; c__Clostridia; o__Clostridiales; f__Clostridiaceae; g__Clostridium; s__
OTU-56	79	164	k__Bacteria; p__Firmicutes; c__Clostridia; o__Clostridiales; f__[Tissierellaceae]; g__Tepidimicrobium; s__
OTU-57	79	92	k__Bacteria; p__Tenericutes; c__Mollicutes; o__Acholeplasmatales; f__Acholeplasmataceae; g__; s__
OTU-58	78	54	k__Bacteria; p__Firmicutes; c__OPB54; o__; f__; g__; s__
OTU-59	76	46	k__Bacteria; p__Firmicutes; c__Clostridia; o__Clostridiales; f__[Tissierellaceae]; g__Tepidimicrobium; s__
OTU-60	75	43	k__Bacteria; p__Firmicutes; c__Clostridia; o__SHA-98; f__; g__; s__
OTU-61	73	439	k__Bacteria; p__Firmicutes; c__Clostridia; o__Clostridiales; f__Clostridiaceae; g__Clostridium; s__
OTU-62	72	116	k__Bacteria; p__Firmicutes; c__Clostridia; o__Natranaerobiales; f__ML1228J-1; g__; s__
OTU-63	72	116	Unassigned
OTU-64	68	56	k__Bacteria; p__Tenericutes; c__RF3; o__ML615J-28; f__; g__; s__
OTU-65	67	10	k__Bacteria; p__Firmicutes; c__Clostridia; o__MBA08; f__; g__; s__
OTU-66	66	38	k__Bacteria; p__Firmicutes; c__Clostridia; o__Clostridiales; f__Clostridiaceae
OTU-67	66	26	k__Bacteria; p__Firmicutes; c__Clostridia; o__MBA08; f__; g__; s__
OTU-68	66	8	k__Bacteria; p__Actinobacteria; c__Actinobacteria; o__Actinomycetales; f__Corynebacteriaceae; g__Corynebacterium; s__
OTU-69	65	32	k__Bacteria; p__Firmicutes; c__Clostridia; o__Clostridiales; f__Clostridiaceae; g__Clostridium; s__
OTU-70	65	0	k__Bacteria; p__Proteobacteria; c__Gammaproteobacteria; o__Pseudomonadales; f__Pseudomonadaceae; g__; s__
OTU-71	64	76	k__Bacteria; p__Firmicutes; c__Clostridia; o__Clostridiales; f__Caldicoprobacteraceae; g__Caldicoprobacter; s__
OTU-72	64	21	k__Bacteria; p__Firmicutes; c__Clostridia; o__Clostridiales; f__Ruminococcaceae; g__; s__
OTU-73	63	38	k__Bacteria; p__Tenericutes; c__Mollicutes; o__Acholeplasmatales; f__Acholeplasmataceae; g__; s__
OTU-74	61	0	k__Bacteria; p__Firmicutes; c__Clostridia; o__Clostridiales; f__Clostridiaceae; g__Clostridium; s__
OTU-75	60	28	k__Bacteria; p__Firmicutes; c__Clostridia; o__MBA08; f__; g__; s__
OTU-76	60	24	Unassigned
OTU-77	58	0	k__Bacteria; p__Proteobacteria; c__Betaproteobacteria; o__Burkholderiales; f__Alcaligenaceae; g__; s__
OTU-78	57	50	k__Bacteria; p__Firmicutes; c__Clostridia; o__SHA-98; f__; g__; s__
OTU-79	57	16	k__Bacteria; p__Firmicutes; c__Clostridia; o__Thermoanaerobacterales; f__; g__; s__
OTU-80	55	15	k__Bacteria; p__Firmicutes; c__Erysipelotrichi; o__Erysipelotrichales; f__Erysipelotrichaceae; g__RFN20; s__
OTU-81	54	0	k__Bacteria; p__Firmicutes; c__Bacilli; o__Lactobacillales; f__Enterococcaceae; g__Vagococcus; s__
OTU-82	53	40	k__Bacteria; p__Bacteroidetes; c__Bacteroidia; o__Bacteroidales; f__Porphyromonadaceae; g__; s__
OTU-83	52	85	k__Bacteria; p__Firmicutes; c__Clostridia; o__Natranaerobiales; f__ML1228J-1; g__; s__
OTU-84	52	24	k__Bacteria; p__Firmicutes; c__Clostridia; o__MBA08; f__; g__; s__
OTU-85	51	12	k__Bacteria; p__Firmicutes; c__Clostridia; o__SHA-98; f__; g__; s__
OTU-86	51	6	k__Bacteria; p__Firmicutes; c__Clostridia; o__MBA08; f__; g__; s__
OTU-87	51	0	k__Bacteria; p__Proteobacteria; c__Gammaproteobacteria; o__Pseudomonadales; f__Pseudomonadaceae; g__Pseudomonas; s__
OTU-88	48	88	k__Bacteria; p__Firmicutes; c__Clostridia; o__Clostridiales; f__[Tissierellaceae]; g__Tepidimicrobium; s__
OTU-89	48	33	k__Bacteria; p__Firmicutes; c__Clostridia; o__SHA-98; f__; g__; s__
OTU-90	46	60	k__Bacteria; p__Tenericutes; c__Mollicutes; o__Acholeplasmatales; f__Acholeplasmataceae; g__Acholeplasma; s__
OTU-91	46	12	k__Bacteria; p__Firmicutes; c__Clostridia; o__MBA08; f__; g__; s__
OTU-92	45	18	k__Bacteria; p__Firmicutes; c__Clostridia; o__MBA08; f__; g__; s__
OTU-93	43	21	k__Bacteria; p__Firmicutes; c__Clostridia; o__Natranaerobiales; f__ML1228J-1; g__; s__
OTU-94	43	0	Unassigned
OTU-95	42	28	k__Bacteria; p__Firmicutes; c__Clostridia; o__Thermoanaerobacterales; f__Thermoanaerobacteraceae; g__Thermacetogenium; s__
OTU-96	40	54	k__Bacteria; p__Firmicutes; c__Clostridia; o__SHA-98; f__D2; g__; s__
OTU-97	40	39	k__Bacteria; p__Firmicutes; c__Clostridia; o__Clostridiales; f__Clostridiaceae; g__Clostridium; s__
OTU-98	40	9	k__Bacteria; p__Firmicutes; c__Clostridia; o__Clostridiales; f__Clostridiaceae; g__Clostridium; s__
OTU-99	38	145	k__Bacteria; p__Firmicutes; c__Clostridia; o__Clostridiales; f__Eubacteriaceae; g__Pseudoramibacter_Eubacterium; s__
OTU-100	38	22	Unassigned
OTU-101	38	15	k__Bacteria; p__Bacteroidetes; c__Bacteroidia; o__Bacteroidales; f__; g__; s__
OTU-102	38	13	k__Bacteria; p__Firmicutes; c__Clostridia; o__Clostridiales; f__[Tissierellaceae]; g__Tepidimicrobium; s__
OTU-103	38	12	k__Bacteria; p__Firmicutes; c__Clostridia; o__Thermoanaerobacterales; f__; g__; s__
OTU-104	37	37	Unassigned
OTU-105	37	24	k__Bacteria; p__Firmicutes; c__Clostridia; o__Clostridiales; f__; g__; s__
OTU-106	37	17	k__Bacteria; p__Firmicutes; c__OPB54; o__; f__; g__; s__
OTU-107	37	16	k__Bacteria; p__Firmicutes; c__Clostridia; o__Clostridiales; f__Clostridiaceae; g__Clostridium; s__
OTU-108	37	7	k__Bacteria; p__Firmicutes; c__Clostridia; o__BSA2B-08; f__; g__; s__
OTU-109	37	0	k__Bacteria; p__OD1; c__ABY1; o__; f__; g__; s__
OTU-110	37	0	Unassigned
OTU-111	36	18	k__Bacteria; p__Firmicutes; c__Clostridia; o__Clostridiales; f__Clostridiaceae; g__Clostridium; s__
OTU-112	36	4	k__Bacteria; p__Bacteroidetes; c__Bacteroidia; o__Bacteroidales; f__; g__; s__
OTU-113	35	63	k__Bacteria; p__Synergistetes; c__Synergistia; o__Synergistales; f__Dethiosulfovibrionaceae; g__Aminobacterium; s__
OTU-114	35	9	k__Bacteria; p__Firmicutes; c__Clostridia; o__Clostridiales; f__Clostridiaceae; g__Clostridium; s__
OTU-115	34	60	k__Bacteria; p__Firmicutes; c__Clostridia; o__SHA-98; f__D2; g__; s__
OTU-116	34	35	k__Bacteria; p__Firmicutes; c__Clostridia; o__Clostridiales; f__EtOH8; g__; s__
OTU-117	34	33	k__Bacteria; p__Synergistetes; c__Synergistia; o__Synergistales; f__Anaerobaculaceae; g__Anaerobaculum; s__
OTU-118	33	22	k__Bacteria; p__Firmicutes; c__Clostridia; o__SHA-98; f__; g__; s__
OTU-119	33	12	k__Bacteria; p__Firmicutes; c__Clostridia; o__MBA08; f__; g__; s__
OTU-120	33	11	k__Archaea; p__Euryarchaeota; c__Methanomicrobia; o__Methanomicrobiales; f__Methanomicrobiaceae; g__Methanoculleus; s__bourgensis
OTU-121	32	21	k__Bacteria; p__Firmicutes; c__Clostridia; o__Clostridiales; f__Clostridiaceae; g__Clostridium; s__
OTU-122	32	15	k__Bacteria; p__Firmicutes; c__Clostridia; o__Clostridiales; f__[Tissierellaceae]; g__Tepidimicrobium; s__
OTU-123	32	9	k__Archaea; p__Euryarchaeota; c__Methanomicrobia; o__Methanomicrobiales; f__Methanomicrobiaceae; g__Methanoculleus; s__
OTU-124	31	19	k__Bacteria; p__Firmicutes; c__Clostridia; o__Thermoanaerobacterales; f__Thermoanaerobacteraceae; g__; s__
OTU-125	31	0	k__Bacteria; p__Firmicutes; c__Clostridia; o__MBA08; f__; g__; s__
OTU-126	30	32	k__Bacteria; p__Firmicutes; c__Clostridia; o__Clostridiales
OTU-127	30	11	k__Bacteria; p__Firmicutes; c__Clostridia; o__SHA-98; f__; g__; s__
OTU-128	29	17	k__Bacteria; p__Firmicutes; c__Clostridia; o__MBA08; f__; g__; s__
OTU-129	29	4	k__Bacteria; p__Firmicutes; c__Clostridia; o__MBA08; f__; g__; s__
OTU-130	29	0	k__Bacteria; p__Firmicutes; c__Bacilli; o__Bacillales; f__Bacillaceae; g__Bacillus; s__firmus
OTU-131	29	0	k__Bacteria; p__Firmicutes; c__Bacilli; o__Bacillales; f__; g__; s__
OTU-132	28	9	k__Bacteria; p__Firmicutes; c__Clostridia; o__Clostridiales; f__Clostridiaceae; g__Clostridium; s__
OTU-133	28	7	k__Bacteria; p__Firmicutes; c__Clostridia; o__Clostridiales; f__Caldicoprobacteraceae; g__Caldicoprobacter; s__
OTU-134	28	3	k__Bacteria; p__Bacteroidetes; c__Bacteroidia; o__Bacteroidales; f__Porphyromonadaceae; g__Paludibacter; s__
OTU-135	27	74	k__Bacteria; p__Firmicutes; c__Clostridia; o__Natranaerobiales; f__ML1228J-1; g__; s__
OTU-136	27	7	k__Bacteria; p__Firmicutes; c__Clostridia; o__MBA08; f__; g__; s__
OTU-137	26	7	Unassigned
OTU-138	26	4	k__Bacteria; p__Firmicutes; c__Clostridia; o__Clostridiales; f__[Tissierellaceae]; g__Tepidimicrobium; s__
OTU-139	25	98	k__Bacteria; p__Firmicutes; c__Clostridia; o__Clostridiales; f__Ruminococcaceae; g__; s__
OTU-140	25	42	k__Bacteria; p__Firmicutes; c__Clostridia; o__Clostridiales; f__Clostridiaceae; g__Clostridium; s__
OTU-141	24	4	k__Bacteria; p__Firmicutes; c__Clostridia; o__Clostridiales; f__Clostridiaceae; g__Clostridium; s__
OTU-142	24	0	k__Bacteria; p__Bacteroidetes; c__Bacteroidia; o__Bacteroidales; f__Porphyromonadaceae; g__Paludibacter; s__
OTU-143	24	0	Unassigned
OTU-144	23	21	k__Bacteria; p__Firmicutes; c__Clostridia; o__Clostridiales; f__Clostridiaceae; g__Clostridium; s__
OTU-145	23	7	Unassigned
OTU-146	23	6	k__Bacteria; p__Tenericutes; c__Mollicutes; o__Acholeplasmatales; f__Acholeplasmataceae; g__; s__
OTU-147	23	0	k__Bacteria; p__Firmicutes; c__Clostridia; o__Clostridiales; f__; g__; s__
OTU-148	23	0	k__Bacteria; p__Firmicutes; c__Bacilli; o__Bacillales; f__Bacillaceae
OTU-149	22	56	k__Bacteria; p__Bacteroidetes; c__Bacteroidia; o__Bacteroidales; f__; g__; s__
OTU-150	22	19	k__Bacteria; p__Thermotogae; c__Thermotogae; o__Thermotogales; f__Thermotogaceae; g__S1; s__
OTU-151	22	14	k__Bacteria; p__Firmicutes; c__Clostridia; o__Clostridiales; f__Clostridiaceae; g__Clostridium; s__
OTU-152	22	13	k__Bacteria; p__Firmicutes; c__Clostridia; o__MBA08; f__; g__; s__
OTU-153	22	0	Unassigned
OTU-154	21	48	k__Bacteria; p__Firmicutes; c__Clostridia; o__Clostridiales; f__[Tissierellaceae]; g__Tepidimicrobium; s__
OTU-155	21	19	k__Bacteria; p__Firmicutes; c__Clostridia; o__Clostridiales; f__Clostridiaceae; g__Clostridium; s__
OTU-156	21	16	Unassigned
OTU-157	21	9	k__Bacteria; p__Firmicutes; c__Clostridia; o__Clostridiales; f__Clostridiaceae; g__Clostridium; s__
OTU-158	21	6	Unassigned
OTU-159	20	17	k__Bacteria; p__Firmicutes; c__Clostridia; o__Clostridiales; f__Clostridiaceae; g__Clostridium; s__
OTU-160	20	13	k__Bacteria; p__Firmicutes; c__Clostridia; o__SHA-98; f__; g__; s__
OTU-161	20	12	k__Bacteria; p__Firmicutes; c__Clostridia; o__SHA-98; f__; g__; s__
OTU-162	20	6	k__Bacteria; p__Spirochaetes; c__Spirochaetes; o__Spirochaetales; f__Spirochaetaceae; g__Treponema; s__
OTU-163	20	5	k__Bacteria; p__Firmicutes; c__Clostridia; o__Natranaerobiales; f__ML1228J-1; g__; s__
OTU-164	20	3	k__Bacteria; p__WWE1; c__[Cloacamonae]; o__[Cloacamonales]; f__; g__; s__
OTU-165	20	0	k__Bacteria; p__Firmicutes; c__Clostridia; o__; f__; g__; s__
OTU-166	20	0	Unassigned
OTU-167	19	62	k__Bacteria; p__Firmicutes; c__Clostridia; o__Clostridiales; f__Clostridiaceae; g__Clostridium; s__
OTU-168	19	20	k__Bacteria; p__Firmicutes; c__Clostridia; o__SHA-98; f__; g__; s__
OTU-169	19	0	k__Bacteria; p__Firmicutes; c__Clostridia; o__MBA08; f__; g__; s__
OTU-170	18	50	k__Bacteria; p__Firmicutes; c__Erysipelotrichi; o__Erysipelotrichales; f__Erysipelotrichaceae; g__RFN20; s__
OTU-171	18	21	k__Bacteria; p__Bacteroidetes; c__Bacteroidia; o__Bacteroidales; f__Porphyromonadaceae; g__; s__
OTU-172	18	21	k__Bacteria; p__Firmicutes; c__Clostridia; o__SHA-98; f__; g__; s__
OTU-173	18	4	k__Bacteria; p__Firmicutes; c__Clostridia; o__Clostridiales; f__Clostridiaceae; g__Clostridium; s__
OTU-174	18	3	k__Bacteria; p__Firmicutes; c__Clostridia; o__Clostridiales; f__Ruminococcaceae; g__; s__
OTU-175	17	60	k__Bacteria; p__Firmicutes; c__Clostridia; o__SHA-98; f__; g__; s__
OTU-176	17	13	k__Bacteria; p__Bacteroidetes; c__Bacteroidia; o__Bacteroidales; f__Porphyromonadaceae; g__; s__
OTU-177	17	7	k__Bacteria; p__Firmicutes; c__Clostridia; o__Clostridiales; f__Ruminococcaceae; g__; s__
OTU-178	17	4	k__Bacteria; p__Firmicutes; c__Clostridia; o__Clostridiales; f__Clostridiaceae
OTU-179	17	4	k__Bacteria; p__Firmicutes; c__Clostridia; o__Clostridiales; f__; g__; s__
OTU-180	16	16	k__Bacteria; p__Firmicutes; c__Clostridia; o__Natranaerobiales; f__ML1228J-1; g__; s__
OTU-181	16	11	k__Bacteria; p__Firmicutes; c__OPB54; o__; f__; g__; s__
OTU-182	16	7	k__Bacteria; p__Firmicutes; c__Clostridia; o__Clostridiales; f__Clostridiaceae; g__Clostridium; s__
OTU-183	16	5	k__Bacteria; p__Firmicutes; c__Clostridia; o__Clostridiales; f__Clostridiaceae; g__; s__
OTU-184	16	3	k__Bacteria; p__Firmicutes; c__Clostridia; o__Clostridiales; f__Clostridiaceae; g__Clostridium; s__
OTU-185	16	0	k__Bacteria; p__Firmicutes; c__Clostridia; o__SHA-98; f__; g__; s__
OTU-186	16	0	k__Bacteria; p__Firmicutes; c__Clostridia; o__Clostridiales; f__Clostridiaceae; g__Clostridium; s__
OTU-187	16	0	k__Bacteria; p__Firmicutes; c__Clostridia; o__Clostridiales; f__Clostridiaceae; g__Clostridium; s__
OTU-188	16	0	k__Bacteria; p__Firmicutes; c__Clostridia; o__MBA08; f__; g__; s__
OTU-189	15	24	k__Bacteria; p__Firmicutes; c__Clostridia; o__Clostridiales; f__Clostridiaceae; g__Clostridium; s__
OTU-190	15	13	k__Bacteria; p__Firmicutes; c__Clostridia; o__SHA-98; f__; g__; s__
OTU-191	15	5	k__Bacteria; p__Firmicutes; c__Clostridia; o__Clostridiales; f__Clostridiaceae; g__Clostridium; s__
OTU-192	15	4	k__Bacteria; p__Firmicutes; c__Clostridia; o__MBA08; f__; g__; s__
OTU-193	15	3	k__Bacteria; p__Firmicutes; c__Clostridia; o__MBA08; f__; g__; s__
OTU-194	15	0	k__Bacteria; p__Tenericutes; c__Mollicutes; o__Acholeplasmatales; f__Acholeplasmataceae; g__; s__
OTU-195	15	0	k__Bacteria; p__Bacteroidetes; c__Bacteroidia; o__Bacteroidales; f__S24-7; g__; s__
OTU-196	15	0	k__Bacteria; p__Firmicutes; c__Clostridia; o__Clostridiales; f__Clostridiaceae; g__Clostridium; s__
OTU-197	14	32	k__Bacteria; p__Firmicutes; c__Clostridia; o__Clostridiales; f__Caldicoprobacteraceae; g__Caldicoprobacter; s__
OTU-198	14	29	k__Bacteria; p__Firmicutes; c__Clostridia; o__Clostridiales; f__Caldicoprobacteraceae; g__Caldicoprobacter; s__
OTU-199	14	15	k__Bacteria; p__Tenericutes; c__RF3; o__ML615J-28; f__; g__; s__
OTU-200	14	12	k__Bacteria; p__Firmicutes; c__Clostridia; o__Clostridiales; f__Caldicoprobacteraceae; g__Caldicoprobacter; s__
OTU-201	14	11	k__Bacteria; p__Firmicutes; c__Clostridia; o__Halanaerobiales; f__Halanaerobiaceae; g__; s__
OTU-202	14	9	k__Bacteria; p__Firmicutes; c__Clostridia; o__Clostridiales; f__Caldicoprobacteraceae; g__Caldicoprobacter; s__
OTU-203	14	6	k__Bacteria; p__Firmicutes; c__Clostridia; o__Clostridiales; f__Clostridiaceae; g__Clostridium; s__
OTU-204	14	5	k__Bacteria; p__Firmicutes; c__Clostridia; o__SHA-98; f__; g__; s__
OTU-205	14	0	k__Bacteria; p__Firmicutes; c__Clostridia; o__Thermoanaerobacterales; f__Thermoanaerobacteraceae; g__Moorella; s__
OTU-206	14	0	k__Bacteria; p__Bacteroidetes; c__Bacteroidia; o__Bacteroidales; f__; g__; s__
OTU-207	14	0	k__Bacteria; p__Firmicutes; c__Bacilli; o__Bacillales; f__; g__; s__
OTU-208	14	0	k__Bacteria; p__Firmicutes; c__Clostridia; o__Clostridiales; f__Clostridiaceae; g__Clostridium; s__
OTU-209	14	0	k__Bacteria; p__Firmicutes; c__Clostridia; o__SHA-98; f__; g__; s__
OTU-210	14	0	k__Bacteria; p__Firmicutes; c__Clostridia; o__MBA08; f__; g__; s__
OTU-211	13	40	k__Bacteria; p__Firmicutes; c__Clostridia; o__Clostridiales; f__Clostridiaceae; g__Clostridium; s__
OTU-212	13	9	k__Bacteria; p__Firmicutes; c__Clostridia; o__Clostridiales; f__[Tissierellaceae]; g__Tepidimicrobium; s__
OTU-213	13	8	k__Bacteria; p__Bacteroidetes; c__Bacteroidia; o__Bacteroidales; f__Bacteroidaceae; g__; s__
OTU-214	13	5	k__Bacteria; p__Firmicutes; c__Clostridia; o__Clostridiales; f__[Tissierellaceae]; g__Tepidimicrobium; s__
OTU-215	13	3	k__Bacteria; p__Firmicutes; c__Clostridia; o__Clostridiales; f__EtOH8; g__; s__
OTU-216	13	0	k__Bacteria; p__Firmicutes; c__Clostridia; o__SHA-98; f__; g__; s__
OTU-217	13	0	k__Bacteria; p__Firmicutes; c__Clostridia; o__; f__; g__; s__
OTU-218	13	0	k__Bacteria; p__Firmicutes; c__Clostridia; o__Clostridiales; f__[Tissierellaceae]; g__; s__
OTU-219	13	0	k__Bacteria; p__Firmicutes; c__Clostridia; o__Natranaerobiales; f__ML1228J-1; g__; s__
OTU-220	13	0	k__Bacteria; p__Firmicutes; c__Clostridia; o__MBA08; f__; g__; s__
OTU-221	13	0	Unassigned
OTU-222	13	0	k__Bacteria; p__Firmicutes; c__Clostridia; o__MBA08; f__; g__; s__
OTU-223	13	0	Unassigned
OTU-224	13	0	k__Bacteria; p__Bacteroidetes; c__Bacteroidia; o__Bacteroidales; f__Porphyromonadaceae; g__Paludibacter; s__
OTU-225	12	342	k__Archaea; p__Euryarchaeota; c__Methanomicrobia; o__Methanosarcinales; f__Methanosarcinaceae; g__Methanosarcina; s__
OTU-226	12	27	k__Bacteria; p__Firmicutes; c__Clostridia; o__Clostridiales; f__; g__; s__
OTU-227	12	16	k__Bacteria; p__Thermotogae; c__Thermotogae; o__Thermotogales; f__Thermotogaceae; g__S1; s__
OTU-228	12	9	k__Bacteria; p__Firmicutes; c__Clostridia; o__Clostridiales; f__[Tissierellaceae]; g__; s__
OTU-229	12	8	k__Bacteria; p__Firmicutes; c__Clostridia; o__Thermoanaerobacterales; f__; g__; s__
OTU-230	12	6	k__Bacteria; p__Firmicutes; c__Clostridia; o__Clostridiales; f__Clostridiaceae; g__Clostridium; s__
OTU-231	12	5	k__Bacteria; p__Firmicutes; c__Clostridia; o__MBA08; f__; g__; s__
OTU-232	12	5	k__Bacteria; p__Firmicutes; c__Clostridia; o__MBA08; f__; g__; s__
OTU-233	12	5	k__Bacteria; p__Firmicutes; c__Clostridia; o__Clostridiales; f__Clostridiaceae
OTU-234	12	4	k__Bacteria; p__Firmicutes; c__Clostridia; o__SHA-98; f__; g__; s__
OTU-235	12	3	k__Bacteria; p__Firmicutes; c__Clostridia; o__Thermoanaerobacterales; f__; g__; s__
OTU-236	12	0	k__Bacteria; p__Firmicutes; c__Clostridia; o__Clostridiales; f__EtOH8; g__; s__
OTU-237	12	0	k__Bacteria; p__Firmicutes; c__Clostridia; o__Clostridiales; f__[Tissierellaceae]; g__; s__
OTU-238	12	0	k__Bacteria; p__Firmicutes; c__Clostridia; o__BSA2B-08; f__; g__; s__
OTU-239	12	0	k__Bacteria; p__Firmicutes; c__Clostridia; o__Clostridiales; f__Clostridiaceae; g__Clostridium; s__
OTU-240	12	0	k__Bacteria; p__Firmicutes; c__Clostridia; o__OPB54; f__; g__; s__
OTU-241	12	0	k__Bacteria; p__Firmicutes; c__Clostridia; o__Clostridiales; f__Clostridiaceae; g__Clostridium; s__
OTU-242	12	0	k__Bacteria; p__Proteobacteria; c__Betaproteobacteria; o__Burkholderiales; f__Alcaligenaceae; g__; s__
OTU-243	12	0	k__Bacteria; p__Proteobacteria; c__Betaproteobacteria; o__Burkholderiales; f__Alcaligenaceae; g__; s__
OTU-244	12	0	k__Bacteria; p__Firmicutes; c__Clostridia; o__SHA-98; f__D2; g__; s__
OTU-245	12	0	k__Bacteria; p__Firmicutes; c__Clostridia; o__MBA08; f__; g__; s__
OTU-246	12	0	k__Bacteria; p__Firmicutes; c__Clostridia; o__MBA08; f__; g__; s__
OTU-247	11	21	k__Bacteria; p__Firmicutes; c__Clostridia; o__MBA08; f__; g__; s__
OTU-248	11	15	k__Bacteria; p__Firmicutes; c__Clostridia; o__Thermoanaerobacterales; f__; g__; s__
OTU-249	11	9	k__Bacteria; p__Bacteroidetes; c__Bacteroidia; o__Bacteroidales; f__Marinilabiaceae; g__; s__
OTU-250	11	9	k__Bacteria; p__Bacteroidetes; c__Bacteroidia; o__Bacteroidales; f__; g__; s__
OTU-251	11	6	k__Bacteria; p__Bacteroidetes; c__Bacteroidia; o__Bacteroidales; f__Porphyromonadaceae; g__; s__
OTU-252	11	5	k__Bacteria; p__Firmicutes; c__Clostridia; o__Clostridiales; f__Clostridiaceae; g__Clostridium; s__
OTU-253	11	3	k__Bacteria; p__Firmicutes; c__Clostridia; o__SHA-98; f__; g__; s__
OTU-254	11	0	k__Bacteria; p__Firmicutes; c__Clostridia; o__Clostridiales; f__Clostridiaceae; g__Clostridium; s__
OTU-255	11	0	k__Bacteria; p__Bacteroidetes; c__Bacteroidia; o__Bacteroidales; f__Porphyromonadaceae; g__Paludibacter; s__
OTU-256	11	0	Unassigned
OTU-257	10	19	k__Bacteria; p__Firmicutes; c__Clostridia; o__SHA-98; f__; g__; s__
OTU-258	10	17	Unassigned
OTU-259	10	5	k__Bacteria; p__Firmicutes; c__Clostridia; o__Clostridiales; f__Ruminococcaceae; g__; s__
OTU-260	10	5	k__Bacteria; p__Firmicutes; c__Clostridia; o__Clostridiales; f__[Tissierellaceae]; g__Tepidimicrobium; s__
OTU-261	10	5	k__Bacteria; p__Firmicutes; c__Clostridia; o__SHA-98; f__; g__; s__
OTU-262	10	4	k__Bacteria; p__Firmicutes; c__Clostridia; o__Natranaerobiales; f__ML1228J-1; g__; s__
OTU-263	10	3	k__Bacteria; p__Firmicutes; c__Clostridia; o__MBA08; f__; g__; s__
OTU-264	10	3	k__Bacteria; p__Firmicutes; c__Clostridia; o__Clostridiales; f__; g__; s__
OTU-265	10	0	k__Bacteria; p__Firmicutes; c__Clostridia; o__Clostridiales; f__[Tissierellaceae]; g__Sporanaerobacter; s__
OTU-266	10	0	k__Bacteria; p__Firmicutes; c__Clostridia; o__Clostridiales; f__Clostridiaceae; g__Clostridium; s__
OTU-267	10	0	k__Bacteria; p__WS6; c__SC72; o__WCHB1-15; f__; g__; s__
OTU-268	10	0	k__Bacteria; p__Lentisphaerae; c__[Lentisphaeria]; o__Z20; f__R4-45B; g__; s__
OTU-269	10	0	k__Bacteria; p__Firmicutes; c__Bacilli; o__Lactobacillales; f__Enterococcaceae; g__Vagococcus; s__
OTU-270	10	0	k__Bacteria; p__Firmicutes; c__Bacilli; o__Lactobacillales; f__Enterococcaceae; g__Vagococcus; s__
OTU-271	10	0	k__Bacteria; p__Firmicutes; c__Bacilli; o__Bacillales; f__Bacillaceae; g__; s__
OTU-272	10	0	k__Bacteria; p__Firmicutes; c__Clostridia; o__BSA2B-08; f__; g__; s__
OTU-273	10	0	k__Bacteria; p__Firmicutes; c__Clostridia; o__Clostridiales; f__; g__; s__
OTU-274	10	0	k__Bacteria; p__Firmicutes; c__Clostridia; o__Clostridiales; f__Clostridiaceae; g__Clostridium; s__
OTU-275	10	0	k__Bacteria; p__Firmicutes; c__Bacilli; o__Bacillales; f__; g__; s__
OTU-276	9	8	k__Bacteria; p__Synergistetes; c__Synergistia; o__Synergistales; f__Anaerobaculaceae; g__Anaerobaculum; s__
OTU-277	9	8	k__Bacteria; p__Firmicutes; c__Clostridia; o__Clostridiales; f__Clostridiaceae; g__Clostridium; s__
OTU-278	9	4	k__Bacteria; p__Firmicutes; c__Clostridia; o__MBA08; f__; g__; s__
OTU-279	9	3	k__Bacteria; p__Firmicutes; c__Clostridia; o__MBA08; f__; g__; s__
OTU-280	9	0	k__Bacteria; p__Firmicutes; c__Clostridia; o__MBA08; f__; g__; s__
OTU-281	9	0	k__Bacteria; p__Tenericutes; c__RF3; o__ML615J-28; f__; g__; s__
OTU-282	9	0	k__Bacteria; p__Firmicutes; c__Clostridia; o__SHA-98; f__; g__; s__
OTU-283	9	0	k__Bacteria; p__Firmicutes; c__Clostridia; o__Clostridiales; f__; g__; s__
OTU-284	9	0	k__Bacteria; p__Firmicutes; c__Clostridia; o__SHA-98; f__; g__; s__
OTU-285	9	0	Unassigned
OTU-286	9	0	k__Bacteria; p__Firmicutes; c__Clostridia; o__Clostridiales; f__Clostridiaceae; g__Clostridium; s__
OTU-287	9	0	k__Bacteria; p__Bacteroidetes; c__Bacteroidia; o__Bacteroidales; f__Porphyromonadaceae; g__Paludibacter; s__
OTU-288	9	0	k__Bacteria; p__Firmicutes; c__Clostridia; o__MBA08; f__; g__; s__
OTU-289	9	0	k__Bacteria; p__Firmicutes; c__Bacilli; o__Bacillales; f__Bacillaceae; g__Bacillus; s__
OTU-290	9	0	Unassigned
OTU-291	8	61	k__Bacteria; p__Firmicutes; c__Clostridia; o__Clostridiales; f__Clostridiaceae; g__Clostridium; s__
OTU-292	8	27	k__Bacteria; p__Firmicutes; c__Clostridia; o__Clostridiales; f__; g__; s__
OTU-293	8	19	k__Bacteria; p__Firmicutes; c__Clostridia; o__SHA-98; f__; g__; s__
OTU-294	8	17	k__Bacteria; p__Firmicutes; c__Clostridia; o__Natranaerobiales; f__ML1228J-1; g__; s__
OTU-295	8	13	k__Bacteria; p__Proteobacteria; c__Deltaproteobacteria; o__Desulfobacterales; f__Desulfobulbaceae; g__Desulfobulbus; s__
OTU-296	8	13	Unassigned
OTU-297	8	12	k__Bacteria; p__Firmicutes; c__Clostridia; o__MBA08; f__; g__; s__
OTU-298	8	11	k__Bacteria; p__Firmicutes; c__Clostridia; o__Clostridiales; f__Clostridiaceae; g__Clostridium; s__
OTU-299	8	10	k__Bacteria; p__Firmicutes; c__Clostridia; o__SHA-98; f__; g__; s__
OTU-300	8	9	k__Bacteria; p__Firmicutes; c__Clostridia; o__Natranaerobiales; f__ML1228J-1; g__; s__
OTU-301	8	7	k__Bacteria; p__Firmicutes; c__Clostridia; o__Clostridiales; f__Clostridiaceae; g__Clostridium; s__
OTU-302	8	7	k__Bacteria; p__Firmicutes; c__Clostridia; o__Clostridiales; f__Clostridiaceae; g__Clostridium; s__
OTU-303	8	6	k__Bacteria; p__Firmicutes; c__Clostridia; o__Natranaerobiales; f__ML1228J-1; g__; s__
OTU-304	8	6	k__Bacteria; p__Firmicutes; c__Clostridia; o__Clostridiales; f__Clostridiaceae; g__Clostridium; s__
OTU-305	8	5	k__Bacteria; p__Spirochaetes; c__Spirochaetes; o__Sphaerochaetales; f__Sphaerochaetaceae; g__; s__
OTU-306	8	5	k__Bacteria; p__Firmicutes; c__Clostridia; o__SHA-98; f__; g__; s__
OTU-307	8	5	k__Bacteria; p__Synergistetes; c__Synergistia; o__Synergistales; f__Anaerobaculaceae; g__Anaerobaculum; s__
OTU-308	8	5	k__Bacteria; p__Bacteroidetes; c__Bacteroidia; o__Bacteroidales; f__; g__; s__
OTU-309	8	4	k__Bacteria; p__Firmicutes; c__Clostridia; o__Clostridiales; f__Clostridiaceae; g__Clostridium; s__
OTU-310	8	3	k__Bacteria; p__Firmicutes; c__Clostridia; o__SHA-98; f__; g__; s__
OTU-311	8	3	k__Bacteria; p__Firmicutes; c__Clostridia; o__MBA08; f__; g__; s__
OTU-312	8	0	k__Bacteria; p__Firmicutes; c__Clostridia; o__Clostridiales; f__; g__; s__
OTU-313	8	0	k__Bacteria; p__Firmicutes; c__Clostridia; o__MBA08; f__; g__; s__
OTU-314	8	0	k__Bacteria; p__Firmicutes; c__Clostridia; o__SHA-98; f__; g__; s__
OTU-315	8	0	k__Bacteria; p__Bacteroidetes; c__Bacteroidia; o__Bacteroidales; f__Porphyromonadaceae; g__; s__
OTU-316	8	0	k__Bacteria; p__Firmicutes; c__Clostridia; o__SHA-98; f__D2; g__; s__
OTU-317	8	0	k__Bacteria; p__Firmicutes; c__Clostridia; o__Clostridiales; f__Peptococcaceae
OTU-318	8	0	k__Bacteria; p__Firmicutes; c__Clostridia; o__; f__; g__; s__
OTU-319	8	0	k__Bacteria; p__Planctomycetes; c__Planctomycetia; o__Pirellulales; f__Pirellulaceae; g__; s__
OTU-320	8	0	k__Bacteria; p__Firmicutes; c__Bacilli; o__Lactobacillales; f__Enterococcaceae; g__Vagococcus; s__
OTU-321	8	0	k__Bacteria; p__Firmicutes; c__Bacilli; o__Bacillales; f__Planococcaceae; g__Sporosarcina; s__
OTU-322	8	0	k__Bacteria; p__Firmicutes; c__Clostridia; o__MBA08; f__; g__; s__
OTU-323	8	0	k__Bacteria; p__Firmicutes; c__Clostridia; o__Clostridiales; f__Clostridiaceae; g__Clostridium; s__
OTU-324	8	0	k__Bacteria; p__Firmicutes; c__Clostridia; o__SHA-98; f__; g__; s__
OTU-325	8	0	Unassigned
OTU-326	8	0	k__Bacteria; p__Firmicutes; c__Clostridia; o__Clostridiales; f__Clostridiaceae; g__Clostridium; s__
OTU-327	8	0	k__Bacteria; p__Firmicutes; c__Clostridia; o__SHA-98; f__; g__; s__
OTU-328	8	0	k__Bacteria; p__Firmicutes; c__Clostridia; o__SHA-98; f__; g__; s__
OTU-329	8	0	k__Bacteria; p__Firmicutes; c__Clostridia; o__Natranaerobiales; f__ML1228J-1; g__; s__
OTU-330	8	0	k__Bacteria; p__Firmicutes; c__Clostridia; o__MBA08; f__; g__; s__
OTU-331	8	0	k__Bacteria; p__Bacteroidetes; c__Bacteroidia; o__Bacteroidales; f__Porphyromonadaceae; g__Paludibacter; s__
OTU-332	8	0	Unassigned
OTU-333	8	0	k__Bacteria; p__Bacteroidetes; c__Bacteroidia; o__Bacteroidales; f__; g__; s__
OTU-334	7	20	k__Bacteria; p__Firmicutes; c__Clostridia; o__Clostridiales; f__Clostridiaceae; g__Clostridium; s__
OTU-335	7	20	k__Bacteria; p__Firmicutes; c__Clostridia; o__MBA08; f__; g__; s__
OTU-336	7	20	k__Bacteria; p__Firmicutes; c__Clostridia; o__Clostridiales; f__[Tissierellaceae]; g__; s__
OTU-337	7	16	k__Bacteria; p__Firmicutes; c__Erysipelotrichi; o__Erysipelotrichales; f__Erysipelotrichaceae; g__; s__
OTU-338	7	15	k__Bacteria; p__Firmicutes; c__Clostridia; o__Clostridiales; f__Clostridiaceae; g__Clostridium; s__
OTU-339	7	14	k__Bacteria; p__Firmicutes; c__Clostridia; o__SHA-98; f__; g__; s__
OTU-340	7	10	k__Bacteria; p__Firmicutes; c__Clostridia; o__MBA08; f__; g__; s__
OTU-341	7	9	k__Bacteria; p__Firmicutes; c__Clostridia; o__Natranaerobiales; f__; g__; s__
OTU-342	7	9	k__Bacteria; p__Firmicutes; c__Clostridia; o__Clostridiales; f__Clostridiaceae; g__; s__
OTU-343	7	8	k__Bacteria; p__Firmicutes; c__Clostridia; o__Clostridiales; f__Clostridiaceae; g__Clostridium; s__
OTU-344	7	8	k__Bacteria; p__Firmicutes; c__Clostridia; o__Clostridiales; f__Clostridiaceae; g__Natronincola_Anaerovirgula; s__
OTU-345	7	7	Unassigned
OTU-346	7	6	k__Bacteria; p__Bacteroidetes; c__Bacteroidia; o__Bacteroidales; f__Porphyromonadaceae; g__; s__
OTU-347	7	6	k__Bacteria; p__Firmicutes; c__Clostridia; o__Clostridiales; f__Caldicoprobacteraceae; g__Caldicoprobacter; s__
OTU-348	7	6	k__Bacteria; p__Firmicutes; c__Clostridia; o__SHA-98; f__; g__; s__
OTU-349	7	5	k__Bacteria; p__Tenericutes; c__Mollicutes; o__Acholeplasmatales; f__Acholeplasmataceae; g__Acholeplasma; s__
OTU-350	7	5	k__Bacteria; p__Firmicutes; c__Clostridia; o__Clostridiales; f__Clostridiaceae; g__Clostridium; s__
OTU-351	7	5	k__Bacteria; p__Firmicutes; c__Clostridia
OTU-352	7	5	k__Bacteria; p__Firmicutes; c__Clostridia; o__MBA08; f__; g__; s__
OTU-353	7	4	k__Bacteria; p__Bacteroidetes; c__Bacteroidia; o__Bacteroidales; f__SB-1; g__; s__
OTU-354	7	4	k__Bacteria; p__Firmicutes; c__Clostridia; o__Clostridiales; f__Clostridiaceae; g__Clostridium; s__
OTU-355	7	4	k__Bacteria; p__Firmicutes; c__Clostridia; o__MBA08; f__; g__; s__
OTU-356	7	4	k__Bacteria; p__Firmicutes; c__Clostridia; o__MBA08; f__; g__; s__
OTU-357	7	4	k__Bacteria; p__Firmicutes; c__Clostridia; o__Clostridiales; f__[Tissierellaceae]; g__Tepidimicrobium; s__
OTU-358	7	4	k__Bacteria; p__Firmicutes; c__Clostridia; o__MBA08; f__; g__; s__
OTU-359	7	3	k__Bacteria; p__Firmicutes; c__Clostridia; o__Clostridiales; f__Clostridiaceae; g__Clostridium; s__
OTU-360	7	3	k__Bacteria; p__Synergistetes; c__Synergistia; o__Synergistales; f__Dethiosulfovibrionaceae; g__Aminobacterium; s__
OTU-361	7	3	Unassigned
OTU-362	7	3	k__Bacteria; p__Bacteroidetes; c__Bacteroidia; o__Bacteroidales; f__; g__; s__
OTU-363	7	0	k__Bacteria; p__Firmicutes; c__Clostridia; o__MBA08; f__; g__; s__
OTU-364	7	0	k__Bacteria; p__Firmicutes; c__Clostridia; o__SHA-98; f__; g__; s__
OTU-365	7	0	k__Bacteria; p__Firmicutes; c__Clostridia; o__Thermoanaerobacterales; f__; g__; s__
OTU-366	7	0	k__Bacteria; p__Firmicutes; c__Clostridia; o__Clostridiales; f__Lachnospiraceae; g__Coprococcus; s__
OTU-367	7	0	k__Archaea; p__Euryarchaeota; c__Methanomicrobia; o__Methanomicrobiales; f__Methanomicrobiaceae; g__Methanoculleus; s__
OTU-368	7	0	k__Bacteria; p__Firmicutes; c__Clostridia; o__BSA2B-08; f__; g__; s__
OTU-369	7	0	k__Bacteria; p__Firmicutes; c__Clostridia; o__BSA2B-08; f__; g__; s__
OTU-370	7	0	k__Bacteria; p__Firmicutes; c__Clostridia; o__; f__; g__; s__
OTU-371	7	0	k__Bacteria; p__Bacteroidetes; c__Bacteroidia; o__Bacteroidales; f__; g__; s__
OTU-372	7	0	k__Bacteria; p__Firmicutes; c__Clostridia; o__SHA-98; f__; g__; s__
OTU-373	7	0	k__Bacteria; p__Firmicutes; c__Bacilli; o__Bacillales; f__Bacillaceae; g__Bacillus; s__
OTU-374	7	0	k__Bacteria; p__Firmicutes; c__Bacilli; o__Bacillales; f__Bacillaceae; g__Bacillus; s__
OTU-375	7	0	k__Bacteria; p__Firmicutes; c__Bacilli; o__Bacillales; f__Bacillaceae; g__Virgibacillus; s__
OTU-376	7	0	k__Bacteria; p__Firmicutes; c__Clostridia; o__Clostridiales; f__Ruminococcaceae; g__Ruminococcus; s__
OTU-377	7	0	k__Bacteria; p__Firmicutes; c__Clostridia; o__MBA08; f__; g__; s__
OTU-378	7	0	k__Bacteria; p__Firmicutes; c__Clostridia; o__SHA-98; f__; g__; s__
OTU-379	7	0	k__Bacteria; p__Firmicutes; c__Clostridia; o__SHA-98; f__; g__; s__
OTU-380	7	0	k__Bacteria; p__Firmicutes; c__Clostridia; o__MBA08; f__; g__; s__
OTU-381	7	0	k__Bacteria; p__Firmicutes; c__Clostridia; o__SHA-98; f__; g__; s__
OTU-382	7	0	k__Bacteria; p__Firmicutes; c__Clostridia; o__SHA-98; f__; g__; s__
OTU-383	7	0	k__Bacteria; p__Firmicutes; c__Clostridia; o__MBA08; f__; g__; s__
OTU-384	7	0	k__Bacteria; p__Firmicutes; c__Clostridia; o__MBA08; f__; g__; s__
OTU-385	7	0	k__Bacteria; p__Firmicutes; c__Clostridia; o__MBA08; f__; g__; s__
OTU-386	7	0	Unassigned
OTU-387	6	47	k__Bacteria; p__Firmicutes; c__Clostridia; o__Clostridiales; f__Clostridiaceae; g__Clostridium; s__
OTU-388	6	18	k__Bacteria; p__OP9; c__OPB46; o__OPB72; f__TIBD11; g__; s__
OTU-389	6	18	k__Bacteria; p__Firmicutes; c__Clostridia; o__Clostridiales; f__Eubacteriaceae; g__Pseudoramibacter_Eubacterium; s__
OTU-390	6	16	k__Bacteria; p__Firmicutes; c__Clostridia; o__Clostridiales; f__Clostridiaceae; g__Clostridium; s__
OTU-391	6	16	Unassigned
OTU-392	6	13	k__Bacteria; p__Firmicutes; c__Clostridia; o__SHA-98; f__; g__; s__
OTU-393	6	10	k__Bacteria; p__Firmicutes; c__Clostridia; o__SHA-98; f__; g__; s__
OTU-394	6	10	k__Bacteria; p__Firmicutes; c__Clostridia; o__Clostridiales; f__Clostridiaceae; g__Clostridium; s__
OTU-395	6	9	k__Bacteria; p__Bacteroidetes; c__Bacteroidia; o__Bacteroidales; f__Porphyromonadaceae; g__; s__
OTU-396	6	9	k__Bacteria; p__Firmicutes; c__Clostridia; o__Clostridiales; f__; g__; s__
OTU-397	6	8	k__Bacteria; p__Firmicutes; c__Clostridia; o__Clostridiales; f__Clostridiaceae; g__Clostridium; s__
OTU-398	6	8	k__Bacteria; p__Firmicutes; c__Clostridia; o__Natranaerobiales; f__ML1228J-1; g__; s__
OTU-399	6	7	k__Bacteria; p__Firmicutes; c__Clostridia; o__Clostridiales; f__Clostridiaceae; g__Clostridium; s__
OTU-400	6	7	k__Bacteria; p__Firmicutes; c__Clostridia; o__Clostridiales; f__Clostridiaceae
OTU-401	6	6	k__Bacteria; p__Firmicutes; c__Clostridia
OTU-402	6	6	Unassigned
OTU-403	6	5	k__Bacteria; p__Firmicutes; c__Clostridia; o__SHA-98; f__D2; g__; s__
OTU-404	6	5	k__Bacteria; p__Firmicutes; c__Clostridia; o__MBA08; f__; g__; s__
OTU-405	6	4	k__Bacteria; p__Firmicutes; c__Clostridia; o__MBA08; f__; g__; s__
OTU-406	6	4	k__Bacteria; p__Tenericutes; c__Mollicutes; o__Acholeplasmatales; f__Acholeplasmataceae; g__; s__
OTU-407	6	4	k__Bacteria; p__Firmicutes; c__Clostridia; o__SHA-98; f__; g__; s__
OTU-408	6	3	k__Bacteria; p__Bacteroidetes; c__Bacteroidia; o__Bacteroidales; f__; g__; s__
OTU-409	6	3	k__Bacteria; p__Firmicutes; c__Clostridia; o__; f__; g__; s__
OTU-410	6	3	k__Bacteria; p__Firmicutes; c__Clostridia; o__SHA-98; f__; g__; s__
OTU-411	6	3	k__Bacteria; p__Firmicutes; c__Clostridia; o__Clostridiales; f__Clostridiaceae; g__Clostridium; s__
OTU-412	6	3	k__Bacteria; p__Firmicutes; c__Clostridia; o__Thermoanaerobacterales; f__Thermoanaerobacteraceae; g__Thermacetogenium; s__
OTU-413	6	0	k__Bacteria; p__Firmicutes; c__Clostridia; o__MBA08; f__; g__; s__
OTU-414	6	0	k__Bacteria; p__Firmicutes; c__Clostridia; o__BSA2B-08; f__; g__; s__
OTU-415	6	0	Unassigned
OTU-416	6	0	k__Bacteria; p__Firmicutes; c__Clostridia; o__Clostridiales; f__[Tissierellaceae]; g__; s__
OTU-417	6	0	k__Bacteria; p__Synergistetes; c__Synergistia; o__Synergistales; f__Anaerobaculaceae; g__Anaerobaculum; s__
OTU-418	6	0	k__Bacteria; p__Firmicutes; c__Clostridia; o__Clostridiales; f__; g__; s__
OTU-419	6	0	k__Bacteria; p__Firmicutes; c__Clostridia; o__SHA-98; f__; g__; s__
OTU-420	6	0	k__Bacteria; p__Firmicutes; c__Clostridia; o__Clostridiales; f__[Tissierellaceae]; g__Tepidimicrobium; s__
OTU-421	6	0	k__Bacteria; p__Firmicutes; c__Clostridia; o__Clostridiales; f__Clostridiaceae; g__Clostridium; s__
OTU-422	6	0	k__Bacteria; p__Bacteroidetes; c__Bacteroidia; o__Bacteroidales; f__; g__; s__
OTU-423	6	0	k__Bacteria; p__Firmicutes; c__Clostridia; o__OPB54; f__; g__; s__
OTU-424	6	0	k__Bacteria; p__Firmicutes; c__Clostridia; o__OPB54; f__; g__; s__
OTU-425	6	0	k__Bacteria; p__Firmicutes; c__Clostridia; o__Clostridiales; f__Clostridiaceae; g__Clostridium; s__
OTU-426	6	0	k__Bacteria; p__Bacteroidetes; c__Bacteroidia; o__Bacteroidales; f__; g__; s__
OTU-427	6	0	k__Bacteria; p__Firmicutes; c__Clostridia; o__Natranaerobiales; f__ML1228J-1; g__; s__
OTU-428	6	0	k__Bacteria; p__Firmicutes; c__Clostridia; o__SHA-98; f__; g__; s__
OTU-429	6	0	k__Bacteria; p__Firmicutes; c__Clostridia; o__Natranaerobiales; f__ML1228J-1; g__; s__
OTU-430	6	0	k__Bacteria; p__Bacteroidetes; c__Bacteroidia; o__Bacteroidales; f__; g__; s__
OTU-431	6	0	k__Bacteria; p__Bacteroidetes; c__Bacteroidia; o__Bacteroidales; f__; g__; s__
OTU-432	6	0	k__Bacteria; p__Firmicutes; c__Clostridia; o__Clostridiales; f__Clostridiaceae; g__Clostridium; s__
OTU-433	6	0	k__Bacteria; p__Bacteroidetes; c__Bacteroidia; o__Bacteroidales; f__; g__; s__
OTU-434	6	0	k__Bacteria; p__WWE1; c__[Cloacamonae]; o__[Cloacamonales]; f__[Cloacamonaceae]; g__W22; s__
OTU-435	6	0	k__Bacteria; p__Firmicutes; c__Clostridia; o__Thermoanaerobacterales; f__; g__; s__
OTU-436	6	0	k__Bacteria; p__Firmicutes; c__Clostridia; o__MBA08; f__; g__; s__
OTU-437	6	0	k__Bacteria; p__Firmicutes; c__Clostridia; o__SHA-98; f__; g__; s__
OTU-438	6	0	k__Bacteria; p__Tenericutes; c__Mollicutes; o__Acholeplasmatales; f__Acholeplasmataceae; g__Acholeplasma; s__
OTU-439	6	0	k__Bacteria; p__Firmicutes; c__Clostridia; o__Natranaerobiales; f__ML1228J-1; g__; s__
OTU-440	6	0	k__Bacteria; p__Bacteroidetes; c__Bacteroidia; o__Bacteroidales; f__Porphyromonadaceae; g__Paludibacter; s__
OTU-441	6	0	k__Bacteria; p__Bacteroidetes; c__Bacteroidia; o__Bacteroidales; f__Marinilabiaceae; g__; s__
OTU-442	6	0	Unassigned
OTU-443	6	0	k__Bacteria; p__Firmicutes; c__Clostridia; o__Natranaerobiales; f__ML1228J-1; g__; s__
OTU-444	6	0	k__Bacteria; p__Bacteroidetes; c__Bacteroidia; o__Bacteroidales; f__Porphyromonadaceae; g__Paludibacter; s__
OTU-445	6	0	k__Bacteria; p__Firmicutes; c__Clostridia; o__Thermoanaerobacterales; f__; g__; s__
OTU-446	6	0	k__Bacteria; p__Bacteroidetes; c__Bacteroidia; o__Bacteroidales; f__; g__; s__
OTU-447	6	0	k__Bacteria; p__Firmicutes; c__Clostridia; o__Clostridiales; f__Clostridiaceae; g__Clostridium; s__
OTU-448	6	0	Unassigned
OTU-449	6	0	k__Bacteria; p__Bacteroidetes; c__Bacteroidia; o__Bacteroidales; f__Porphyromonadaceae; g__; s__
OTU-450	6	0	k__Bacteria; p__Firmicutes; c__Clostridia; o__Clostridiales; f__Clostridiaceae; g__Clostridium; s__
OTU-451	6	0	k__Bacteria; p__Firmicutes; c__Clostridia; o__MBA08; f__; g__; s__
OTU-452	6	0	k__Bacteria; p__Firmicutes; c__Clostridia; o__SHA-98; f__; g__; s__
OTU-453	6	0	k__Bacteria; p__Firmicutes; c__Bacilli; o__Bacillales; f__Bacillaceae; g__; s__
OTU-454	5	28	k__Bacteria; p__Firmicutes; c__Clostridia; o__SHA-98; f__; g__; s__
OTU-455	5	22	k__Bacteria; p__Firmicutes; c__Clostridia; o__Clostridiales; f__[Tissierellaceae]; g__; s__
OTU-456	5	16	k__Bacteria; p__Firmicutes; c__Clostridia; o__Clostridiales; f__Clostridiaceae
OTU-457	5	10	k__Bacteria; p__Firmicutes; c__Clostridia; o__Clostridiales; f__[Tissierellaceae]; g__Tepidimicrobium; s__
OTU-458	5	8	k__Bacteria; p__Firmicutes; c__Clostridia; o__; f__; g__; s__
OTU-459	5	8	k__Bacteria; p__Firmicutes; c__Clostridia; o__Clostridiales; f__[Tissierellaceae]; g__; s__
OTU-460	5	7	k__Bacteria; p__Firmicutes; c__Clostridia; o__Clostridiales; f__Clostridiaceae; g__Clostridium; s__
OTU-461	5	7	k__Bacteria; p__Firmicutes; c__Clostridia; o__Clostridiales; f__Clostridiaceae; g__Clostridium; s__
OTU-462	5	6	k__Bacteria; p__Firmicutes; c__Clostridia; o__Thermoanaerobacterales; f__; g__; s__
OTU-463	5	6	k__Bacteria; p__Firmicutes; c__Clostridia; o__SHA-98; f__; g__; s__
OTU-464	5	6	k__Bacteria; p__Firmicutes; c__Clostridia; o__Natranaerobiales; f__ML1228J-1; g__; s__
OTU-465	5	6	k__Bacteria; p__Firmicutes; c__Clostridia; o__MBA08; f__; g__; s__
OTU-466	5	6	k__Bacteria; p__Firmicutes; c__Clostridia; o__Clostridiales; f__Gracilibacteraceae; g__Lutispora; s__
OTU-467	5	5	k__Bacteria; p__Firmicutes; c__Clostridia; o__SHA-98; f__; g__; s__
OTU-468	5	5	Unassigned
OTU-469	5	4	k__Bacteria; p__Firmicutes; c__Clostridia; o__SHA-98; f__; g__; s__
OTU-470	5	4	k__Bacteria; p__Firmicutes; c__Clostridia; o__SHA-98; f__; g__; s__
OTU-471	5	4	k__Bacteria; p__Firmicutes; c__Clostridia; o__BSA2B-08; f__; g__; s__
OTU-472	5	4	k__Bacteria; p__Synergistetes; c__Synergistia; o__Synergistales; f__Anaerobaculaceae; g__Anaerobaculum; s__
OTU-473	5	3	Unassigned
OTU-474	5	3	k__Bacteria; p__Firmicutes; c__Clostridia; o__MBA08; f__; g__; s__
OTU-475	5	3	k__Bacteria; p__Firmicutes; c__Clostridia; o__Natranaerobiales; f__ML1228J-1; g__; s__
OTU-476	5	0	k__Bacteria; p__Synergistetes; c__Synergistia; o__Synergistales; f__Anaerobaculaceae; g__Anaerobaculum; s__
OTU-477	5	0	k__Bacteria; p__Firmicutes; c__Clostridia; o__Clostridiales; f__Clostridiaceae; g__Clostridium; s__
OTU-478	5	0	k__Bacteria; p__Tenericutes; c__Mollicutes; o__Acholeplasmatales; f__Acholeplasmataceae; g__; s__
OTU-479	5	0	Unassigned
OTU-480	5	0	k__Bacteria; p__Lentisphaerae; c__[Lentisphaeria]; o__Z20; f__R4-45B; g__; s__
OTU-481	5	0	k__Bacteria; p__Firmicutes; c__Clostridia; o__Clostridiales; f__Clostridiaceae; g__Clostridium; s__
OTU-482	5	0	k__Bacteria; p__Firmicutes; c__Clostridia; o__Clostridiales; f__Clostridiaceae; g__Clostridium; s__
OTU-483	5	0	k__Bacteria; p__OD1; c__ABY1; o__; f__; g__; s__
OTU-484	5	0	k__Bacteria; p__Firmicutes; c__Clostridia; o__Clostridiales; f__Ruminococcaceae; g__; s__
OTU-485	5	0	k__Bacteria; p__Firmicutes; c__Clostridia; o__Clostridiales; f__Clostridiaceae; g__Clostridium; s__
OTU-486	5	0	k__Bacteria; p__Firmicutes; c__Clostridia; o__SHA-98; f__D2; g__; s__
OTU-487	5	0	k__Bacteria; p__Firmicutes; c__Clostridia; o__SHA-98; f__; g__; s__
OTU-488	5	0	k__Bacteria; p__Lentisphaerae; c__[Lentisphaeria]; o__Z20; f__R4-45B; g__; s__
OTU-489	5	0	k__Bacteria; p__Firmicutes; c__Clostridia; o__Clostridiales; f__Peptococcaceae; g__; s__
OTU-490	5	0	k__Bacteria; p__Firmicutes; c__Bacilli; o__Lactobacillales; f__Enterococcaceae; g__Vagococcus; s__
OTU-491	5	0	k__Bacteria; p__Firmicutes; c__Bacilli; o__Lactobacillales; f__Enterococcaceae; g__Vagococcus; s__
OTU-492	5	0	k__Bacteria; p__Firmicutes; c__Bacilli; o__Bacillales; f__Bacillaceae; g__Bacillus; s__firmus
OTU-493	5	0	k__Bacteria; p__Firmicutes; c__Bacilli; o__Bacillales; f__Bacillaceae; g__Bacillus; s__
OTU-494	5	0	k__Bacteria; p__Bacteroidetes; c__Bacteroidia; o__Bacteroidales; f__Marinilabiaceae; g__; s__
OTU-495	5	0	k__Bacteria; p__Firmicutes; c__Clostridia; o__Clostridiales; f__Syntrophomonadaceae; g__Syntrophomonas; s__
OTU-496	5	0	k__Bacteria; p__Firmicutes; c__Bacilli; o__Lactobacillales; f__Enterococcaceae; g__Vagococcus; s__
OTU-497	5	0	k__Bacteria; p__Firmicutes; c__Clostridia; o__MBA08; f__; g__; s__
OTU-498	5	0	k__Bacteria; p__Bacteroidetes; c__Bacteroidia; o__Bacteroidales; f__; g__; s__
OTU-499	5	0	k__Bacteria; p__Actinobacteria; c__Actinobacteria; o__Actinomycetales; f__Corynebacteriaceae; g__Corynebacterium; s__
OTU-500	5	0	k__Bacteria; p__Firmicutes; c__Clostridia; o__MBA08; f__; g__; s__
OTU-501	5	0	k__Bacteria; p__Firmicutes; c__Clostridia; o__MBA08; f__; g__; s__
OTU-502	5	0	k__Bacteria; p__Actinobacteria; c__Actinobacteria; o__Actinomycetales; f__Intrasporangiaceae; g__; s__
OTU-503	5	0	k__Bacteria; p__Firmicutes; c__Clostridia; o__Clostridiales; f__Syntrophomonadaceae; g__Syntrophomonas; s__
OTU-504	5	0	Unassigned
OTU-505	5	0	Unassigned
OTU-506	5	0	k__Bacteria; p__Firmicutes; c__Clostridia; o__Clostridiales; f__Clostridiaceae; g__Clostridium; s__
OTU-507	5	0	k__Bacteria; p__Actinobacteria; c__Actinobacteria; o__Actinomycetales; f__Intrasporangiaceae; g__; s__
OTU-508	5	0	k__Bacteria; p__Firmicutes; c__Clostridia; o__Natranaerobiales; f__ML1228J-1; g__; s__
OTU-509	5	0	k__Bacteria; p__Firmicutes; c__Clostridia; o__Clostridiales; f__Clostridiaceae; g__Clostridium; s__
OTU-510	5	0	k__Bacteria; p__Firmicutes; c__Clostridia; o__Clostridiales; f__; g__; s__
OTU-511	5	0	k__Bacteria; p__Firmicutes; c__Clostridia; o__SHA-98; f__; g__; s__
OTU-512	5	0	k__Bacteria; p__Firmicutes; c__Clostridia; o__Clostridiales; f__Caldicoprobacteraceae; g__Caldicoprobacter; s__
OTU-513	5	0	k__Bacteria; p__Firmicutes; c__Clostridia; o__Clostridiales; f__Caldicoprobacteraceae; g__Caldicoprobacter; s__
OTU-514	5	0	k__Bacteria; p__Firmicutes; c__Clostridia; o__Clostridiales; f__Clostridiaceae; g__Clostridium; s__
OTU-515	5	0	k__Bacteria; p__Firmicutes; c__Clostridia; o__Clostridiales; f__Clostridiaceae; g__Clostridium; s__
OTU-516	5	0	k__Bacteria; p__Tenericutes; c__Mollicutes; o__Acholeplasmatales; f__Acholeplasmataceae; g__; s__
OTU-517	5	0	k__Bacteria; p__Firmicutes; c__Clostridia; o__MBA08; f__; g__; s__
OTU-518	4	22	k__Bacteria; p__OP9; c__OPB46; o__OPB72; f__TIBD11; g__; s__
OTU-519	4	15	k__Bacteria; p__Firmicutes; c__Clostridia; o__SHA-98; f__; g__; s__
OTU-520	4	13	k__Bacteria; p__Firmicutes; c__Clostridia; o__MBA08; f__; g__; s__
OTU-521	4	12	k__Bacteria; p__Firmicutes; c__Clostridia; o__Halanaerobiales; f__; g__; s__
OTU-522	4	12	k__Bacteria; p__Firmicutes; c__Clostridia; o__Clostridiales
OTU-523	4	12	k__Bacteria; p__Firmicutes; c__Clostridia; o__SHA-98
OTU-524	4	12	k__Bacteria; p__Firmicutes; c__Clostridia; o__SHA-98; f__; g__; s__
OTU-525	4	11	Unassigned
OTU-526	4	11	k__Bacteria; p__Firmicutes; c__Clostridia; o__SHA-98; f__; g__; s__
OTU-527	4	10	k__Bacteria; p__Firmicutes; c__Clostridia; o__Clostridiales; f__Clostridiaceae; g__Clostridium; s__
OTU-528	4	9	k__Bacteria; p__Thermotogae; c__Thermotogae; o__Thermotogales; f__Thermotogaceae; g__S1; s__
OTU-529	4	9	k__Bacteria; p__Firmicutes; c__Clostridia; o__Clostridiales; f__Clostridiaceae; g__Clostridium; s__
OTU-530	4	9	k__Bacteria; p__Firmicutes; c__Clostridia; o__Clostridiales; f__Clostridiaceae
OTU-531	4	9	k__Bacteria; p__Firmicutes; c__Clostridia; o__SHA-98; f__; g__; s__
OTU-532	4	9	k__Bacteria; p__Firmicutes; c__Clostridia; o__Clostridiales; f__Clostridiaceae
OTU-533	4	8	k__Bacteria; p__Firmicutes; c__Clostridia; o__Clostridiales; f__Peptococcaceae; g__Pelotomaculum; s__
OTU-534	4	8	k__Bacteria; p__Firmicutes; c__Clostridia; o__Clostridiales; f__; g__; s__
OTU-535	4	7	k__Bacteria; p__Firmicutes; c__Clostridia; o__Clostridiales; f__Caldicoprobacteraceae; g__Caldicoprobacter; s__
OTU-536	4	7	k__Bacteria; p__Firmicutes; c__Clostridia; o__Clostridiales; f__Caldicoprobacteraceae; g__Caldicoprobacter; s__
OTU-537	4	6	k__Bacteria; p__Bacteroidetes; c__Bacteroidia; o__Bacteroidales; f__; g__; s__
OTU-538	4	5	k__Bacteria; p__Firmicutes; c__Clostridia; o__Natranaerobiales; f__ML1228J-1; g__; s__
OTU-539	4	5	k__Bacteria; p__Firmicutes; c__Clostridia; o__Clostridiales; f__Clostridiaceae
OTU-540	4	5	Unassigned
OTU-541	4	4	k__Bacteria; p__Firmicutes; c__Clostridia; o__Clostridiales; f__Clostridiaceae; g__Clostridium; s__
OTU-542	4	4	k__Bacteria; p__Firmicutes; c__Clostridia; o__Clostridiales; f__Clostridiaceae; g__Clostridium; s__
OTU-543	4	4	k__Bacteria; p__Firmicutes; c__Clostridia; o__Natranaerobiales; f__ML1228J-1; g__; s__
OTU-544	4	4	k__Bacteria; p__Firmicutes; c__Clostridia; o__Clostridiales; f__Clostridiaceae; g__Clostridium; s__
OTU-545	4	4	k__Bacteria; p__Bacteroidetes; c__Bacteroidia; o__Bacteroidales
OTU-546	4	4	k__Bacteria; p__Firmicutes; c__Clostridia; o__MBA08; f__; g__; s__
OTU-547	4	4	k__Bacteria; p__Firmicutes; c__Clostridia; o__Clostridiales; f__Peptococcaceae; g__; s__
OTU-548	4	4	k__Bacteria; p__Bacteroidetes; c__Bacteroidia; o__Bacteroidales; f__; g__; s__
OTU-549	4	3	k__Bacteria; p__Firmicutes; c__Clostridia; o__SHA-98; f__; g__; s__
OTU-550	4	3	k__Bacteria; p__Bacteroidetes; c__Bacteroidia; o__Bacteroidales; f__; g__; s__
OTU-551	4	3	Unassigned
OTU-552	4	3	k__Bacteria; p__Bacteroidetes; c__Bacteroidia; o__Bacteroidales; f__Porphyromonadaceae; g__; s__
OTU-553	4	3	k__Bacteria; p__Firmicutes; c__Clostridia; o__SHA-98; f__; g__; s__
OTU-554	4	3	k__Bacteria; p__Firmicutes; c__Clostridia; o__SHA-98; f__; g__; s__
OTU-555	4	3	k__Bacteria; p__Firmicutes; c__Clostridia; o__SHA-98; f__; g__; s__
OTU-556	4	0	k__Bacteria; p__Firmicutes; c__Clostridia; o__Clostridiales; f__Ruminococcaceae; g__; s__
OTU-557	4	0	k__Bacteria; p__Firmicutes; c__Clostridia; o__MBA08; f__; g__; s__
OTU-558	4	0	k__Bacteria; p__Firmicutes; c__Clostridia; o__Clostridiales; f__Clostridiaceae
OTU-559	4	0	k__Bacteria; p__Firmicutes; c__Clostridia; o__Clostridiales; f__Clostridiaceae; g__Clostridium; s__
OTU-560	4	0	k__Bacteria; p__Firmicutes; c__Clostridia; o__Thermoanaerobacterales; f__Thermoanaerobacteraceae; g__Thermacetogenium; s__
OTU-561	4	0	k__Bacteria; p__Firmicutes; c__Clostridia; o__MBA08; f__; g__; s__
OTU-562	4	0	k__Bacteria; p__Firmicutes; c__Clostridia; o__Clostridiales; f__Gracilibacteraceae; g__Lutispora; s__
OTU-563	4	0	k__Bacteria; p__Firmicutes; c__Clostridia; o__MBA08; f__; g__; s__
OTU-564	4	0	k__Bacteria; p__Firmicutes; c__Clostridia; o__Thermoanaerobacterales; f__; g__; s__
OTU-565	4	0	k__Bacteria; p__Firmicutes; c__Clostridia; o__Clostridiales; f__Clostridiaceae; g__Clostridium; s__
OTU-566	4	0	k__Bacteria; p__Firmicutes; c__Clostridia; o__SHA-98; f__; g__; s__
OTU-567	4	0	k__Bacteria; p__Firmicutes; c__Clostridia; o__SHA-98; f__; g__; s__
OTU-568	4	0	k__Bacteria; p__Firmicutes; c__Clostridia; o__Clostridiales; f__Clostridiaceae; g__Clostridium; s__
OTU-569	4	0	k__Bacteria; p__Firmicutes; c__Clostridia; o__Clostridiales; f__Clostridiaceae; g__Clostridium; s__
OTU-570	4	0	k__Bacteria; p__Bacteroidetes; c__Bacteroidia; o__Bacteroidales; f__; g__; s__
OTU-571	4	0	k__Bacteria; p__Firmicutes; c__Bacilli; o__Bacillales; f__Bacillaceae; g__; s__
OTU-572	4	0	k__Bacteria; p__Firmicutes; c__Clostridia; o__Clostridiales; f__Clostridiaceae; g__Clostridium; s__
OTU-573	4	0	k__Bacteria; p__Firmicutes; c__Clostridia; o__Clostridiales; f__Clostridiaceae; g__Clostridium; s__
OTU-574	4	0	k__Bacteria; p__Bacteroidetes; c__Bacteroidia; o__Bacteroidales; f__S24-7; g__; s__
OTU-575	4	0	k__Bacteria; p__Firmicutes; c__Clostridia; o__Clostridiales; f__Clostridiaceae; g__Clostridium; s__
OTU-576	4	0	k__Bacteria; p__Firmicutes; c__Clostridia; o__MBA08; f__; g__; s__
OTU-577	4	0	k__Bacteria; p__Firmicutes; c__Clostridia; o__SHA-98; f__; g__; s__
OTU-578	4	0	k__Bacteria; p__Firmicutes; c__Clostridia; o__MBA08; f__; g__; s__
OTU-579	4	0	k__Bacteria; p__Firmicutes; c__Clostridia; o__Clostridiales; f__[Tissierellaceae]; g__Tepidimicrobium; s__
OTU-580	4	0	k__Bacteria; p__Firmicutes; c__Bacilli; o__Bacillales; f__Bacillaceae; g__Bacillus; s__
OTU-581	4	0	Unassigned
OTU-582	4	0	k__Bacteria; p__WWE1; c__[Cloacamonae]; o__[Cloacamonales]; f__[Cloacamonaceae]; g__W22; s__
OTU-583	4	0	k__Bacteria; p__Firmicutes; c__Clostridia; o__SHA-98; f__; g__; s__
OTU-584	4	0	k__Bacteria; p__Firmicutes; c__Clostridia; o__Clostridiales; f__Clostridiaceae; g__Clostridium; s__
OTU-585	4	0	k__Bacteria; p__Firmicutes; c__Clostridia; o__SHA-98; f__; g__; s__
OTU-586	4	0	k__Bacteria; p__Firmicutes; c__Clostridia; o__SHA-98; f__; g__; s__
OTU-587	4	0	k__Bacteria; p__Firmicutes; c__Clostridia; o__SHA-98; f__; g__; s__
OTU-588	4	0	Unassigned
OTU-589	4	0	k__Bacteria; p__Firmicutes; c__Clostridia; o__Natranaerobiales; f__YAB3B13; g__; s__
OTU-590	4	0	k__Bacteria; p__Firmicutes; c__Clostridia; o__Clostridiales; f__Clostridiaceae; g__Clostridium; s__
OTU-591	4	0	k__Bacteria; p__Firmicutes; c__Clostridia; o__SHA-98; f__; g__; s__
OTU-592	4	0	k__Bacteria; p__Firmicutes; c__Clostridia; o__Clostridiales; f__Clostridiaceae; g__Clostridium; s__
OTU-593	4	0	k__Bacteria; p__Proteobacteria; c__Gammaproteobacteria; o__Pseudomonadales; f__Pseudomonadaceae; g__Pseudomonas
OTU-594	4	0	k__Bacteria; p__Firmicutes; c__Clostridia; o__MBA08; f__; g__; s__
OTU-595	4	0	k__Bacteria; p__Bacteroidetes; c__Bacteroidia; o__Bacteroidales; f__Porphyromonadaceae; g__; s__
OTU-596	4	0	k__Bacteria; p__Firmicutes; c__Clostridia; o__Clostridiales
OTU-597	4	0	k__Bacteria; p__Firmicutes; c__Clostridia; o__Natranaerobiales; f__ML1228J-1; g__; s__
OTU-598	4	0	k__Bacteria; p__Firmicutes; c__Clostridia; o__SHA-98; f__; g__; s__
OTU-599	4	0	k__Bacteria; p__Bacteroidetes; c__Bacteroidia; o__Bacteroidales; f__; g__; s__
OTU-600	4	0	k__Bacteria; p__Firmicutes; c__Clostridia; o__MBA08; f__; g__; s__
OTU-601	4	0	Unassigned
OTU-602	3	24	k__Bacteria; p__Firmicutes; c__Clostridia; o__Clostridiales; f__[Mogibacteriaceae]; g__; s__
OTU-603	3	19	k__Bacteria; p__Firmicutes; c__Clostridia; o__Clostridiales; f__Clostridiaceae; g__; s__
OTU-604	3	16	k__Bacteria; p__Firmicutes; c__Clostridia; o__MBA08; f__; g__; s__
OTU-605	3	13	k__Bacteria; p__Firmicutes; c__Clostridia; o__Natranaerobiales; f__ML1228J-1; g__; s__
OTU-606	3	12	k__Bacteria; p__Firmicutes; c__Clostridia; o__Clostridiales; f__Clostridiaceae; g__Clostridium; s__
OTU-607	3	9	k__Bacteria; p__Firmicutes; c__Clostridia; o__Natranaerobiales; f__ML1228J-1; g__; s__
OTU-608	3	9	k__Bacteria; p__Firmicutes; c__Clostridia; o__Clostridiales; f__Clostridiaceae; g__Clostridium; s__
OTU-609	3	8	k__Bacteria; p__Firmicutes; c__Clostridia; o__Clostridiales; f__Clostridiaceae; g__; s__
OTU-610	3	8	k__Bacteria; p__Firmicutes; c__Clostridia; o__Natranaerobiales; f__ML1228J-1; g__; s__
OTU-611	3	7	k__Bacteria; p__Firmicutes; c__Clostridia; o__Clostridiales; f__[Tissierellaceae]; g__Tepidimicrobium; s__
OTU-612	3	7	k__Bacteria; p__Firmicutes; c__Clostridia; o__Natranaerobiales; f__ML1228J-1; g__; s__
OTU-613	3	7	k__Bacteria; p__Thermotogae; c__Thermotogae; o__Thermotogales; f__Thermotogaceae; g__S1; s__
OTU-614	3	7	k__Bacteria; p__Firmicutes; c__Clostridia; o__Clostridiales; f__Caldicoprobacteraceae; g__Caldicoprobacter; s__
OTU-615	3	6	k__Bacteria; p__Bacteroidetes; c__Bacteroidia; o__Bacteroidales; f__Porphyromonadaceae; g__; s__
OTU-616	3	6	k__Bacteria; p__Firmicutes; c__Clostridia; o__SHA-98; f__; g__; s__
OTU-617	3	6	k__Bacteria; p__Firmicutes; c__Clostridia; o__Clostridiales; f__Clostridiaceae; g__Clostridium; s__
OTU-618	3	5	k__Bacteria; p__Firmicutes; c__Clostridia; o__SHA-98; f__; g__; s__
OTU-619	3	5	k__Bacteria; p__Firmicutes; c__Clostridia; o__MBA08; f__; g__; s__
OTU-620	3	5	k__Bacteria; p__Firmicutes; c__Clostridia; o__Clostridiales; f__[Tissierellaceae]
OTU-621	3	5	k__Bacteria; p__Firmicutes; c__Clostridia; o__SHA-98
OTU-622	3	5	Unassigned
OTU-623	3	5	k__Bacteria; p__Firmicutes; c__Clostridia; o__Natranaerobiales; f__ML1228J-1; g__; s__
OTU-624	3	5	k__Bacteria; p__Firmicutes; c__Clostridia; o__Natranaerobiales; f__ML1228J-1; g__; s__
OTU-625	3	5	k__Bacteria; p__Firmicutes; c__Clostridia; o__Natranaerobiales; f__ML1228J-1; g__; s__
OTU-626	3	4	k__Bacteria; p__Firmicutes; c__Clostridia; o__Clostridiales; f__Clostridiaceae; g__Clostridium; s__
OTU-627	3	4	k__Bacteria; p__Firmicutes; c__Clostridia; o__Clostridiales; f__Caldicoprobacteraceae; g__Caldicoprobacter; s__
OTU-628	3	4	k__Bacteria; p__Firmicutes; c__Clostridia; o__SHA-98; f__D2; g__; s__
OTU-629	3	4	k__Bacteria; p__Firmicutes; c__Clostridia; o__Clostridiales; f__Clostridiaceae; g__Clostridium; s__
OTU-630	3	4	k__Bacteria; p__Thermotogae; c__Thermotogae; o__Thermotogales; f__Thermotogaceae; g__S1; s__
OTU-631	3	4	k__Bacteria; p__Firmicutes; c__Clostridia; o__Natranaerobiales; f__ML1228J-1; g__; s__
OTU-632	3	3	k__Bacteria; p__Tenericutes; c__RF3; o__ML615J-28; f__; g__; s__
OTU-633	3	3	k__Bacteria; p__Firmicutes; c__Clostridia; o__MBA08; f__; g__; s__
OTU-634	3	3	k__Bacteria; p__Firmicutes; c__Clostridia; o__MBA08; f__; g__; s__
OTU-635	3	3	Unassigned
OTU-636	3	3	k__Bacteria; p__Bacteroidetes; c__Bacteroidia; o__Bacteroidales; f__; g__; s__
OTU-637	3	3	k__Bacteria; p__Firmicutes; c__Clostridia; o__Clostridiales; f__Clostridiaceae; g__Clostridium; s__
OTU-638	3	3	k__Bacteria; p__Tenericutes; c__RF3; o__ML615J-28; f__; g__; s__
OTU-639	3	3	k__Bacteria; p__Firmicutes; c__Clostridia; o__Clostridiales; f__Clostridiaceae; g__Clostridium; s__
OTU-640	3	0	k__Bacteria; p__Firmicutes; c__Clostridia; o__Clostridiales; f__Ruminococcaceae; g__; s__
OTU-641	3	0	k__Bacteria; p__Firmicutes; c__Clostridia; o__Clostridiales; f__Syntrophomonadaceae; g__Syntrophomonas; s__
OTU-642	3	0	k__Bacteria; p__Firmicutes; c__Clostridia; o__SHA-98; f__; g__; s__
OTU-643	3	0	k__Bacteria; p__Firmicutes; c__Clostridia; o__Clostridiales; f__Caldicoprobacteraceae; g__Caldicoprobacter; s__
OTU-644	3	0	k__Bacteria; p__Firmicutes; c__Clostridia; o__Clostridiales; f__Clostridiaceae; g__Clostridium; s__
OTU-645	3	0	k__Bacteria; p__Firmicutes; c__Clostridia; o__Clostridiales; f__Clostridiaceae; g__Clostridium; s__
OTU-646	3	0	k__Bacteria; p__Firmicutes; c__Clostridia; o__Clostridiales; f__Lachnospiraceae; g__Coprococcus; s__
OTU-647	3	0	k__Bacteria; p__Firmicutes; c__Clostridia; o__Clostridiales; f__Caldicoprobacteraceae; g__Caldicoprobacter; s__
OTU-648	3	0	k__Bacteria; p__Firmicutes; c__Clostridia; o__Natranaerobiales; f__ML1228J-1; g__; s__
OTU-649	3	0	k__Bacteria; p__Bacteroidetes; c__Bacteroidia; o__Bacteroidales; f__Porphyromonadaceae; g__; s__
OTU-650	3	0	k__Bacteria; p__Firmicutes; c__Clostridia; o__SHA-98; f__; g__; s__
OTU-651	3	0	k__Bacteria; p__Firmicutes; c__Bacilli; o__Bacillales; f__Bacillaceae; g__Bacillus; s__
OTU-652	3	0	k__Bacteria; p__Firmicutes; c__Clostridia; o__Natranaerobiales; f__ML1228J-1; g__; s__
OTU-653	3	0	k__Bacteria; p__Bacteroidetes; c__Bacteroidia; o__Bacteroidales; f__Porphyromonadaceae; g__; s__
OTU-654	3	0	k__Bacteria; p__Firmicutes; c__Clostridia; o__Natranaerobiales; f__ML1228J-1; g__; s__
OTU-655	3	0	k__Bacteria; p__Firmicutes; c__Clostridia; o__Clostridiales; f__Clostridiaceae; g__Clostridium; s__
OTU-656	3	0	k__Bacteria; p__Firmicutes; c__Clostridia; o__Clostridiales; f__Clostridiaceae; g__Clostridium; s__
OTU-657	3	0	k__Bacteria; p__Bacteroidetes; c__Bacteroidia; o__Bacteroidales; f__; g__; s__
OTU-658	3	0	k__Bacteria; p__Firmicutes; c__Clostridia; o__BSA2B-08; f__; g__; s__
OTU-659	3	0	k__Bacteria; p__Synergistetes; c__Synergistia; o__Synergistales; f__Anaerobaculaceae; g__Anaerobaculum; s__
OTU-660	3	0	k__Bacteria; p__WWE1; c__[Cloacamonae]; o__[Cloacamonales]; f__; g__; s__
OTU-661	3	0	k__Bacteria; p__Firmicutes; c__Clostridia; o__MBA08; f__; g__; s__
OTU-662	3	0	k__Bacteria; p__Firmicutes; c__Clostridia; o__Clostridiales; f__Clostridiaceae
OTU-663	3	0	k__Bacteria; p__Firmicutes; c__Clostridia; o__Clostridiales; f__[Tissierellaceae]
OTU-664	3	0	Unassigned
OTU-665	0	38	k__Bacteria; p__Firmicutes; c__Clostridia; o__Clostridiales
OTU-666	0	35	k__Bacteria; p__Firmicutes; c__Clostridia; o__Clostridiales; f__Clostridiaceae; g__Clostridium; s__
OTU-667	0	33	k__Bacteria; p__Firmicutes; c__Clostridia; o__Natranaerobiales; f__ML1228J-1; g__; s__
OTU-668	0	28	k__Bacteria; p__Firmicutes; c__Clostridia; o__Clostridiales; f__; g__; s__
OTU-669	0	26	k__Bacteria; p__Firmicutes; c__Clostridia; o__Clostridiales; f__Clostridiaceae; g__Clostridium; s__
OTU-670	0	20	k__Bacteria; p__Firmicutes; c__Clostridia; o__Clostridiales; f__; g__; s__
OTU-671	0	19	k__Bacteria; p__Firmicutes; c__Clostridia; o__Clostridiales; f__Eubacteriaceae; g__Garciella; s__
OTU-672	0	19	k__Bacteria; p__Firmicutes; c__Clostridia; o__Clostridiales; f__[Tissierellaceae]; g__Tepidimicrobium; s__
OTU-673	0	19	k__Bacteria; p__Firmicutes; c__Clostridia; o__Thermoanaerobacterales; f__Thermodesulfobiaceae; g__Coprothermobacter; s__
OTU-674	0	17	k__Bacteria; p__Firmicutes; c__Clostridia; o__SHA-98; f__; g__; s__
OTU-675	0	16	k__Bacteria; p__Firmicutes; c__Clostridia; o__Clostridiales; f__EtOH8; g__; s__
OTU-676	0	16	k__Bacteria; p__Firmicutes; c__Clostridia; o__Clostridiales; f__Clostridiaceae; g__Clostridium; s__
OTU-677	0	15	Unassigned
OTU-678	0	14	k__Bacteria; p__Firmicutes; c__Clostridia; o__SHA-98; f__; g__; s__
OTU-679	0	14	k__Bacteria; p__Firmicutes; c__Clostridia; o__Clostridiales; f__Clostridiaceae; g__Clostridium; s__
OTU-680	0	13	k__Bacteria; p__Bacteroidetes; c__Bacteroidia; o__Bacteroidales; f__Porphyromonadaceae; g__; s__
OTU-681	0	13	k__Bacteria; p__Firmicutes; c__Clostridia; o__MBA08; f__; g__; s__
OTU-682	0	13	k__Bacteria; p__Firmicutes; c__Clostridia; o__Clostridiales; f__Ruminococcaceae; g__; s__
OTU-683	0	13	k__Bacteria; p__Firmicutes; c__Clostridia; o__Clostridiales; f__Clostridiaceae; g__Clostridium; s__
OTU-684	0	12	k__Bacteria; p__Firmicutes; c__Clostridia; o__Clostridiales; f__Clostridiaceae; g__Clostridium; s__
OTU-685	0	12	k__Bacteria; p__Bacteroidetes; c__Bacteroidia; o__Bacteroidales; f__Rikenellaceae; g__Blvii28; s__
OTU-686	0	12	k__Bacteria; p__Firmicutes; c__Clostridia; o__Clostridiales; f__; g__; s__
OTU-687	0	11	k__Bacteria; p__Tenericutes; c__RF3; o__ML615J-28; f__; g__; s__
OTU-688	0	11	k__Bacteria; p__Firmicutes; c__Clostridia; o__Clostridiales; f__Clostridiaceae; g__Clostridium; s__
OTU-689	0	11	k__Bacteria; p__Firmicutes; c__Clostridia; o__Clostridiales; f__Clostridiaceae; g__Clostridium; s__
OTU-690	0	11	Unassigned
OTU-691	0	10	k__Bacteria; p__Bacteroidetes; c__Bacteroidia; o__Bacteroidales; f__Rikenellaceae; g__Blvii28; s__
OTU-692	0	10	k__Bacteria; p__Firmicutes; c__Clostridia; o__Clostridiales; f__Clostridiaceae; g__Clostridium; s__
OTU-693	0	10	k__Bacteria; p__Firmicutes; c__Clostridia; o__SHA-98; f__; g__; s__
OTU-694	0	10	k__Bacteria; p__Tenericutes; c__RF3; o__ML615J-28; f__; g__; s__
OTU-695	0	10	k__Bacteria; p__Firmicutes; c__Clostridia; o__Natranaerobiales; f__ML1228J-1; g__; s__
OTU-696	0	10	k__Bacteria; p__Firmicutes; c__Clostridia; o__Clostridiales; f__Caldicoprobacteraceae; g__Caldicoprobacter; s__
OTU-697	0	10	k__Bacteria; p__Firmicutes; c__Clostridia; o__Clostridiales; f__Clostridiaceae
OTU-698	0	10	k__Bacteria; p__Firmicutes; c__Clostridia; o__Clostridiales; f__Eubacteriaceae; g__Pseudoramibacter_Eubacterium; s__
OTU-699	0	9	k__Bacteria; p__Firmicutes; c__Clostridia; o__Clostridiales; f__[Tissierellaceae]; g__Tepidimicrobium; s__
OTU-700	0	9	k__Bacteria; p__Firmicutes; c__Clostridia; o__Clostridiales; f__Clostridiaceae; g__Clostridium; s__
OTU-701	0	9	k__Bacteria; p__Bacteroidetes; c__Bacteroidia; o__Bacteroidales; f__; g__; s__
OTU-702	0	9	k__Bacteria; p__Firmicutes; c__Clostridia; o__SHA-98; f__; g__; s__
OTU-703	0	9	k__Bacteria; p__Synergistetes; c__Synergistia; o__Synergistales; f__Synergistaceae; g__; s__
OTU-704	0	9	k__Bacteria; p__Firmicutes; c__Clostridia; o__Clostridiales; f__; g__; s__
OTU-705	0	9	k__Bacteria; p__Firmicutes; c__Clostridia; o__Clostridiales; f__[Tissierellaceae]; g__Tepidimicrobium; s__
OTU-706	0	8	k__Bacteria; p__Firmicutes; c__Clostridia; o__Clostridiales; f__; g__; s__
OTU-707	0	8	k__Bacteria; p__Firmicutes; c__Clostridia; o__MBA08; f__; g__; s__
OTU-708	0	8	k__Bacteria; p__Firmicutes; c__Clostridia; o__Natranaerobiales; f__ML1228J-1; g__; s__
OTU-709	0	8	k__Bacteria; p__Firmicutes; c__Clostridia; o__Clostridiales; f__Clostridiaceae; g__Clostridium; s__
OTU-710	0	8	k__Bacteria; p__Firmicutes; c__Clostridia; o__SHA-98; f__; g__; s__
OTU-711	0	8	k__Bacteria; p__Firmicutes; c__Clostridia; o__Clostridiales; f__Clostridiaceae; g__Clostridium; s__
OTU-712	0	8	k__Bacteria; p__Firmicutes; c__Clostridia; o__Clostridiales; f__Clostridiaceae; g__Clostridium; s__
OTU-713	0	8	k__Bacteria; p__Firmicutes; c__Clostridia; o__Clostridiales; f__; g__; s__
OTU-714	0	8	k__Bacteria; p__Firmicutes; c__Clostridia; o__Natranaerobiales; f__ML1228J-1; g__; s__
OTU-715	0	8	k__Archaea; p__Euryarchaeota; c__Methanobacteria; o__Methanobacteriales; f__Methanobacteriaceae; g__Methanobacterium; s__
OTU-716	0	8	k__Bacteria; p__Firmicutes; c__Clostridia; o__Clostridiales; f__; g__; s__
OTU-717	0	8	k__Bacteria; p__Firmicutes; c__Clostridia; o__Natranaerobiales; f__ML1228J-1; g__; s__
OTU-718	0	8	k__Bacteria; p__Firmicutes; c__Clostridia; o__Clostridiales; f__Clostridiaceae; g__Clostridium; s__
OTU-719	0	8	k__Bacteria; p__Tenericutes; c__Mollicutes; o__Acholeplasmatales; f__Acholeplasmataceae; g__Acholeplasma; s__
OTU-720	0	8	k__Bacteria; p__Firmicutes; c__Clostridia; o__Clostridiales; f__Clostridiaceae; g__Clostridium; s__
OTU-721	0	7	k__Bacteria; p__Firmicutes; c__Clostridia; o__Clostridiales; f__[Tissierellaceae]; g__Tepidimicrobium; s__
OTU-722	0	7	k__Bacteria; p__Firmicutes; c__Clostridia; o__SHA-98; f__; g__; s__
OTU-723	0	7	k__Bacteria; p__Firmicutes; c__Clostridia; o__Natranaerobiales; f__ML1228J-1; g__; s__
OTU-724	0	7	k__Bacteria; p__Firmicutes; c__Clostridia; o__SHA-98; f__; g__; s__
OTU-725	0	7	Unassigned
OTU-726	0	7	k__Bacteria; p__Bacteroidetes; c__Bacteroidia; o__Bacteroidales; f__Rikenellaceae; g__Blvii28; s__
OTU-727	0	7	k__Bacteria; p__Bacteroidetes; c__Bacteroidia; o__Bacteroidales; f__Porphyromonadaceae; g__; s__
OTU-728	0	7	k__Bacteria; p__Firmicutes; c__Clostridia; o__Clostridiales; f__Clostridiaceae; g__Clostridium; s__
OTU-729	0	6	Unassigned
OTU-730	0	6	k__Bacteria; p__OP9; c__OPB46; o__OPB72; f__TIBD11; g__; s__
OTU-731	0	6	k__Bacteria; p__Synergistetes; c__Synergistia; o__Synergistales; f__Dethiosulfovibrionaceae; g__Aminobacterium; s__
OTU-732	0	6	k__Bacteria; p__Firmicutes; c__Clostridia; o__SHA-98; f__; g__; s__
OTU-733	0	6	Unassigned
OTU-734	0	6	Unassigned
OTU-735	0	6	k__Bacteria; p__Firmicutes; c__Clostridia; o__Clostridiales; f__Clostridiaceae; g__Clostridium; s__
OTU-736	0	6	k__Bacteria; p__Bacteroidetes; c__Bacteroidia; o__Bacteroidales; f__Porphyromonadaceae; g__; s__
OTU-737	0	6	k__Bacteria; p__Firmicutes; c__Clostridia; o__Clostridiales; f__Clostridiaceae; g__Clostridium; s__
OTU-738	0	6	k__Bacteria; p__Firmicutes; c__Clostridia; o__Natranaerobiales; f__ML1228J-1; g__; s__
OTU-739	0	6	k__Bacteria; p__Firmicutes; c__Clostridia; o__Natranaerobiales; f__ML1228J-1; g__; s__
OTU-740	0	6	k__Bacteria; p__Firmicutes; c__Clostridia; o__Natranaerobiales; f__ML1228J-1; g__; s__
OTU-741	0	6	k__Bacteria; p__Firmicutes; c__Clostridia; o__Natranaerobiales; f__ML1228J-1; g__; s__
OTU-742	0	6	k__Bacteria; p__Bacteroidetes; c__Bacteroidia; o__Bacteroidales; f__Porphyromonadaceae; g__; s__
OTU-743	0	6	k__Bacteria; p__Firmicutes; c__Clostridia; o__Natranaerobiales; f__ML1228J-1; g__; s__
OTU-744	0	5	Unassigned
OTU-745	0	5	Unassigned
OTU-746	0	5	k__Bacteria; p__Firmicutes; c__Clostridia; o__Thermoanaerobacterales; f__Thermoanaerobacteraceae; g__Thermacetogenium; s__
OTU-747	0	5	k__Bacteria; p__Firmicutes; c__Clostridia; o__Clostridiales; f__; g__; s__
OTU-748	0	5	k__Bacteria; p__Firmicutes; c__Clostridia; o__SHA-98; f__; g__; s__
OTU-749	0	5	k__Bacteria; p__Tenericutes; c__Mollicutes; o__Acholeplasmatales; f__Acholeplasmataceae; g__; s__
OTU-750	0	5	k__Bacteria; p__Firmicutes; c__OPB54; o__; f__; g__; s__
OTU-751	0	5	k__Bacteria; p__Firmicutes; c__Clostridia; o__Clostridiales; f__[Tissierellaceae]; g__Tepidimicrobium; s__
OTU-752	0	5	k__Bacteria; p__Firmicutes; c__Clostridia; o__MBA08; f__; g__; s__
OTU-753	0	5	k__Bacteria; p__Firmicutes; c__Clostridia; o__Clostridiales; f__; g__; s__
OTU-754	0	5	k__Bacteria; p__Firmicutes; c__Clostridia; o__Clostridiales
OTU-755	0	5	k__Bacteria; p__Firmicutes; c__Clostridia; o__Clostridiales; f__Clostridiaceae; g__Clostridium; s__
OTU-756	0	4	k__Bacteria; p__Firmicutes; c__Clostridia; o__Clostridiales; f__Clostridiaceae; g__Clostridium; s__
OTU-757	0	4	Unassigned
OTU-758	0	4	k__Bacteria; p__Firmicutes; c__Clostridia; o__SHA-98; f__; g__; s__
OTU-759	0	4	k__Bacteria; p__Firmicutes; c__Clostridia; o__MBA08; f__; g__; s__
OTU-760	0	4	k__Bacteria; p__Firmicutes; c__Clostridia; o__Natranaerobiales; f__ML1228J-1; g__; s__
OTU-761	0	4	k__Bacteria; p__Bacteroidetes; c__Bacteroidia; o__Bacteroidales; f__Porphyromonadaceae; g__; s__
OTU-762	0	4	k__Bacteria; p__Synergistetes; c__Synergistia; o__Synergistales; f__Anaerobaculaceae; g__Anaerobaculum; s__
OTU-763	0	4	k__Bacteria; p__Bacteroidetes; c__Bacteroidia; o__Bacteroidales; f__; g__; s__
OTU-764	0	3	k__Bacteria; p__Bacteroidetes; c__Bacteroidia; o__Bacteroidales; f__Porphyromonadaceae; g__; s__
OTU-765	0	3	k__Bacteria; p__Firmicutes; c__Clostridia; o__MBA08; f__; g__; s__
OTU-766	0	3	k__Bacteria; p__Firmicutes; c__Clostridia; o__SHA-98; f__; g__; s__
OTU-767	0	3	k__Bacteria; p__Firmicutes; c__Clostridia; o__Natranaerobiales; f__ML1228J-1; g__; s__
OTU-768	0	3	k__Bacteria
OTU-769	0	3	k__Bacteria; p__Firmicutes; c__Clostridia; o__Clostridiales; f__Clostridiaceae; g__Clostridium; s__
OTU-770	0	3	k__Bacteria; p__Firmicutes; c__Clostridia; o__Clostridiales; f__Clostridiaceae; g__Clostridium; s__
