# Supplementary material for: Novel Syntrophic Populations Dominate an Ammonia-Tolerant Methanogenic Microbiome
Source: mSystems. 2016 Sep 13;1(5):e00092-16. doi: 10.1128/mSystems.00092-16 (PMC5080403; doi:10.1128/mSystems.00092-16)
Supplement: Table S3 [file sys005162054sd6.xlsx]

## Sheet: Sheet1
Supplemental Table 3. Proteins from Link_ADIa metagenome-based genome bins, reconstructed genomes of unClos_1 and unFirm_1, and supplementary reference genomes identified by Link_ADIb metaproteomic mapping. The proteins are grouped by species/phylum/genome and the number of peptides identified, unique peptides, percentage of sequence covered in each replicate, protein abundance (log10(LFQ)) for e…
unFirm_1
Protein ID (IMG gene ID)	Peptides	Unique peptides	PEP	Sequence coverage Exp1 [%]	Sequence coverage Exp2 [%]	Log10(LFQ) Exp1	Log10(LFQ) Exp2	Average Log10(LFQ)	STD	Enzyme
2635451583	1	1	1.19e-60	18.2	18.2	5.02612	5.46196	5.24404	0.217919	6,7-dimethyl-8-ribityllumazine synthase
2635451594	1	1	6.91e-07	19	19	5.94483	5.79546	5.87015	0.074685	small subunit ribosomal protein S20
2635451618	1	1	2.3e-20	40.7	40.7	5.02576	5.12136	5.07356	0.0478033	Protein of unknown function (DUF1659)
2635451652	7	7	2.19e-70	72.5	71.4	7.03949	6.8863	6.9629	0.0765973	DNA-binding protein HU-beta
2635451667	1	1	0.011351	2.8	2.8	5.93242	5.28661	5.60952	0.322902	putative MFS transporter, AGZA family, xanthine/uracil permease
2635451672	5	3	7.23e-15	11.6	13.6	6.61318	6.76932	6.69125	0.0780713	K(+)-stimulated pyrophosphate-energized sodium pump
2635451681	4	3	1.88e-12	22.8	34	5.88011	6.04336	5.96174	0.0816261	ribose-phosphate pyrophosphokinase
2635451694	9	9	4.49e-87	47.9	47.9	7.84504	7.86509	7.85506	0.010022	methylenetetrahydrofolate dehydrogenase (NADP+) / methenyltetrahydrofolate cyclohydrolase
2635451695	12	12	6.3e-55	62.9	62.9	7.73329	7.62654	7.67991	0.0533751	Formiminotetrahydrofolate cyclodeaminase
2635451702	4	4	7.49e-29	32.2	32.2	6.38959	6.54249	6.46604	0.076449	Asp23 family, cell envelope-related function
2635451703	2	2	8.37e-19	26.7	26.7	6.27616	6.43648	6.35632	0.0801589	Uncharacterized conserved protein YloU, alkaline shock protein (Asp23) family
2635451714	3	3	6.33e-57	23.6	23.6	6.32713	6.28258	6.30486	0.0222786	hypothetical protein
2635450665	2	2	1.64e-09	6.4	6.4	6.64467	6.73324	6.68896	0.0442813	seryl-tRNA synthetase
2635451829	6	6	4.07e-39	15.3	15.3	7.1037	7.24032	7.17201	0.0683117	long-chain acyl-CoA synthetase
2635450676	6	2	6.75e-47	18.1	18.1	7.18746	7.21772	7.20259	0.0151282	elongation factor G
2635451901	3	3	2.5e-10	28.6	28.6	6.31979	6.43154	6.37567	0.0558739	pyridoxal 5'-phosphate synthase pdxS subunit
2635451926	2	1	8.44e-19	4.3	4.3	5.87685	5.44779	5.66232	0.21453	polyribonucleotide nucleotidyltransferase
2635451940	12	12	7.57e-99	53.1	53.1	7.61304	7.70585	7.65944	0.0464043	fructose 1,6-bisphosphate aldolase/phosphatase
2635451953	3	3	6.52e-07	39	39	6.07886	5.94289	6.01087	0.0679824	host factor-I protein
2635451985	2	2	3.61e-31	17.5	11.9	5.7551	6.04856	5.90183	0.146727	O-acetyl-ADP-ribose deacetylase (regulator of RNase III), contains Macro domain
2635452005	5	5	1.67e-28	45.4	45.4	6.30916	6.20352	6.25634	0.0528196	DNA-binding transcriptional regulator, AcrR family
2635452013	4	4	2.23e-20	11.1	11.1	6.12441	5.98866	6.05653	0.0678725	NADH-quinone oxidoreductase subunit G
2635452014	11	11	8.25e-60	27.2	27.2	7.51704	7.53342	7.52523	0.00818934	formate dehydrogenase beta subunit
2635450696	4	4	4.71e-165	53.1	53.1	7.69192	7.77621	7.73407	0.0421467	X-X-X-Leu-X-X-Gly heptad repeat-containing protein
2635450698	12	12	1.22e-85	60.7	60.3	7.2194	7.17023	7.19482	0.0245844	Regulator of protease activity HflC, stomatin/prohibitin superfamily
2635452094	9	9	9.97e-28	29.4	29.4	7.40495	7.46145	7.4332	0.0282501	3-hydroxybutyryl-CoA dehydrogenase
2635452097	1	1	0.0079697	15.7	15.7	5.64615	5.82184	5.73399	0.0878461	hypothetical protein
2635450562	1	1	6.25e-05	17.4	17.4	5.77727	5.84262	5.80994	0.0326741	stage V sporulation protein S
2635450700	2	2	1.83e-07	19.4	11.8	5.37144	4.67916	5.0253	0.346136	nucleoside-diphosphate kinase
2635452128	2	2	3.41e-06	15.8	15.8	5.91896	5.90239	5.91068	0.0082842	Nitroreductase
2635452132	1	1	4.71e-05	19.4	19.4	7.60461	7.69604	7.65033	0.0457134	Enolase, C-terminal TIM barrel domain
2635452164	4	4	4.93e-28	16.9	16.9	6.53204	6.44847	6.49026	0.0417831	ribose-phosphate pyrophosphokinase
2635452166	3	3	1.16e-84	36.4	36.4	6.65148	6.72625	6.68887	0.0373864	alternate signal-mediated exported protein, CPF_0494 family
2635452167	1	1	1.27e-06	2.6	2.6	6.7846	6.7258	6.7552	0.0293993	Glycosyl hydrolase family 66
2635452170	24	10	0	68.4	68.4	8.693	8.65473	8.67386	0.0191358	putative multiple sugar transport system substrate-binding protein
2635452180	4	4	3.48e-24	62.7	62.7	6.2137	6.26033	6.23702	0.0233151	CoA binding domain-containing protein
2635453264	2	2	7.58e-66	55.8	55.8	7.03415	6.97352	7.00383	0.0303133	AMP-binding enzyme
2635450710	19	19	8.81e-246	68.4	66	8.17243	8.2537	8.21306	0.0406368	electron transport complex protein RnfC
2635450712	4	4	2.63e-13	12.4	12.4	7.40054	7.31961	7.36007	0.0404662	formate dehydrogenase iron-sulfur subunit
2635452237	2	1	2.33e-17	7.7	7.7	6.59981	6.30133	6.45057	0.149236	enolase
2635452269	16	9	3.2e-175	84.8	79.7	8.23292	8.3212	8.27706	0.0441424	Electron transfer flavoprotein domain-containing protein
2635452270	17	17	4.77e-192	66.4	62.2	7.78234	7.89966	7.841	0.0586564	electron transfer flavoprotein beta subunit
2635452271	7	7	1.34e-40	26.4	26.4	7.64194	7.65993	7.65093	0.00899291	Fe-S oxidoreductase
2635452308	2	1	6.9e-06	7.3	7.3	6.21026	6.51246	6.36136	0.151096	threonyl-tRNA synthetase
2635452360	7	6	9.36e-33	33	40.9	7.31771	7.24396	7.28083	0.0368765	Alanine dehydrogenase/PNT, C-terminal domain
2635452362	1	1	0.00011341	3.8	3.8	5.72882	5.79964	5.76423	0.0354138	NAD(P) transhydrogenase subunit beta
2635450727	3	3	4.5e-25	25.6	25.6	6.64158	6.63008	6.63583	0.00575062	superoxide dismutase, Fe-Mn family
2635452407	4	1	2.29e-33	13.8	13.8	6.24903	6.39629	6.32266	0.0736297	beta-glucosidase
2635452481	5	1	2.05e-22	24.4	24.4	6.94381	6.99057	6.96719	0.0233796	glycerophosphoryl diester phosphodiesterase
2635452571	4	3	2.03e-80	15.2	15.2	6.85205	6.8834	6.86773	0.0156737	S-layer homology domain-containing protein
2635450549	8	8	1.69e-65	31.2	31.2	6.92226	7.06352	6.99289	0.0706314	putative ABC transport system substrate-binding protein
2635452644	4	1	4.88e-36	30	30	6.08775	6.20871	6.14823	0.060482	enoyl-CoA hydratase
2635452667	3	2	6.25e-06	7.6	5.1	6.57372	6.67853	6.62612	0.0524045	IMP dehydrogenase
2635452715	11	7	1.34e-62	51.1	51.1	7.28387	7.2086	7.24623	0.0376319	iron complex transport system substrate-binding protein
2635452754	17	5	2.37e-184	78	78	7.05196	6.85296	6.95246	0.0995035	simple sugar transport system substrate-binding protein
2635452791	11	11	1.62e-77	97.2	65.7	7.73736	7.63732	7.68734	0.05002	SCP-2 sterol transfer family protein
2635453037	27	19	2.62e-218	66.5	66.5	8.20254	8.17205	8.1873	0.0152474	chaperonin GroEL
2635453041	1	1	0.0027	16.4	16.4	5.00788	5.20178	5.10483	0.0969518	large subunit ribosomal protein L15
2635453043	5	3	2.47e-11	37.6	37.6	6.52427	6.55302	6.53864	0.0143773	small subunit ribosomal protein S5
2635453048	4	4	5.94e-10	35.1	35.1	6.18597	6.05721	6.12159	0.0643787	small subunit ribosomal protein S8
2635453050	2	2	0.00097006	16.1	6.7	5.31748	5.07965	5.19856	0.118913	large subunit ribosomal protein L5
2635453057	1	1	0.0082729	4.5	4.5	5.22201	4.97172	5.09687	0.125149	small subunit ribosomal protein S3
2635453058	2	2	0.00011226	18.6	18.6	5.3429	5.26524	5.30407	0.0388269	large subunit ribosomal protein L22
2635453061	2	2	9.95e-11	29.9	29.9	5.60596	5.5374	5.57168	0.0342792	large subunit ribosomal protein L23
2635453062	2	2	3.2e-05	12.6	12.6	5.67225	5.76303	5.71764	0.0453926	large subunit ribosomal protein L4
2635450791	1	1	0.0085577	18.5	18.5	5.59437	5.45731	5.52584	0.068532	hypothetical protein
2635452170	19	5	0	65.3	65.3	7.77257	7.79689	7.78473	0.0121611	putative multiple sugar transport system substrate-binding protein
2635453106	3	3	3.01e-15	17.2	17.2	5.97868	5.76646	5.87257	0.106109	hypothetical protein
2635453107	2	2	4.63e-06	7.7	7.7	6.63268	6.58018	6.60643	0.0262483	glutamate-1-semialdehyde 2,1-aminomutase
2635453108	2	2	1.07e-05	38.8	38.8	6.23822	6.10985	6.17404	0.0641867	Transketolase, thiamine diphosphate binding domain
2635453109	2	2	9.37e-12	22.1	22.1	6.66343	6.87158	6.7675	0.104076	Transketolase, thiamine diphosphate binding domain
2635453120	6	6	6.08e-32	78	78	7.93773	7.989	7.96337	0.0256356	hypothetical protein
2635453168	17	17	2.42e-190	63.5	66.1	8.60732	8.60562	8.60647	0.000849072	Formate--tetrahydrofolate ligase
2635453169	13	13	1.34e-257	86.2	86.2	8.30486	8.34753	8.32619	0.0213343	Formate--tetrahydrofolate ligase
2635453202	28	13	6.59e-173	60.5	60.5	8.47729	8.60186	8.53958	0.0622848	long-chain acyl-CoA synthetase
2635453206	2	2	4.36e-08	23	23	5.57965	5.89019	5.73492	0.15527	Response regulator receiver domain-containing protein
2635453209	8	2	5.96e-55	48.2	48.2	7.13386	7.06183	7.09784	0.0360144	AMP-binding enzyme C-terminal domain-containing protein
2635453248	3	3	6.3e-07	21.7	21.7	5.72656	5.88841	5.80749	0.0809228	thioredoxin 1
2635453253	6	4	1.11e-169	78.4	78.4	7.63775	7.66912	7.65344	0.0156859	extracellular solute-binding protein, family 5 Middle
2635453254	12	12	1.37e-167	50.7	50.7	8.23119	8.28677	8.25898	0.0277908	extracellular solute-binding protein, family 5 Middle
2635450572	2	2	0.00048058	65.6	65.6	5.92861	5.96617	5.94739	0.0187821	Predicted RNA-binding protein
2635453324	1	1	7.84e-05	8.8	8.8	6.34627	6.24497	6.29562	0.0506526	hypothetical protein
2635450819	1	1	7.81e-05	6.1	6.1	6.19637	6.30615	6.25126	0.0548882	cell division initiation protein
2635453377	1	1	2.61e-45	18.4	18.4	6.78022	6.96616	6.87319	0.092972	Transketolase, C-terminal domain
2635453378	5	5	1.17e-10	23	18.7	6.64851	6.37858	6.51354	0.134963	hypothetical protein
2635453395	2	2	7.03e-09	70	40	5.43355	4.88255	5.15805	0.275499	acetolactate synthase, small subunit
2635453396	1	1	0.0079272	26.9	26.9	5.39168	5.6436	5.51764	0.125962	acetolactate synthase, small subunit
2635453398	2	2	6.3e-14	35.8	19.8	6.18001	6.33193	6.25597	0.075961	Acetohydroxy acid isomeroreductase, NADPH-binding domain
2635450822	3	3	3.1e-22	31.2	31.2	6.20772	5.69834	5.95303	0.254685	Triosephosphate isomerase
2635453436	2	2	6.29e-17	19.2	19.2	6.03092	6.28641	6.15867	0.127744	Uncharacterized protein containing a ferredoxin domain (DUF2148)
2635453443	14	8	1.31e-62	47	47	7.35403	7.37918	7.36661	0.0125735	translation elongation factor TU
2635453444	5	1	7.52e-35	28.7	41.2	6.78177	6.65546	6.71861	0.0631572	translation elongation factor TU
2635453454	5	5	9.09e-15	63.6	63.6	6.56915	6.87013	6.71964	0.150489	single-strand DNA-binding protein
2635453638	2	2	1.63e-06	8.4	8.4	6.16847	6.11711	6.14279	0.0256813	2,4-dienoyl-CoA reductase
2635454279	2	2	5.46e-05	49.1	25.5	5.16086	5.40024	5.28055	0.119693	Adenylate kinase
2635453760	8	8	2.77e-59	33.5	33.2	6.94921	7.01397	6.98159	0.0323799	hypothetical protein
2635453779	12	12	3.12e-123	92.4	92.4	8.38902	8.50484	8.44693	0.0579067	Thiolase, C-terminal domain
2635450858	1	1	0.0021986	7.9	7.9	5.29671	5.50103	5.39887	0.102161	hypothetical protein
2635450864	1	1	0.0080596	5.6	5.6	5.53343	5.52816	5.53079	0.00263545	transaldolase
2635451621	2	1	0.054581	7.4	7.4	6.73903	6.64253	6.69078	0.0482502	methyl-accepting chemotaxis protein
2635453822	2	2	1.81e-28	26.1	26.1	6.0486	6.2409	6.14475	0.0961507	Uncharacterized conserved protein, contains tandem ACT domains
2635450885	4	4	1.89e-20	46.8	46.8	6.43444	6.59621	6.51533	0.0808855	acyl-CoA thioester hydrolase
2635454047	7	7	8.98e-27	36.5	36.5	6.65612	6.66952	6.66282	0.00670203	aspartate-semialdehyde dehydrogenase (peptidoglycan organisms)
2635454070	1	1	0.0051143	12.7	12.7	6.33482	6.25448	6.29465	0.04017	Scavenger mRNA decapping enzyme C-term binding
2635450889	1	1	2.26e-10	17.2	17.2	5.46178	5.49208	5.47693	0.015146	long-chain acyl-CoA synthetase
2635454102	19	19	4.17e-170	45.2	45.2	7.89951	8.04821	7.97386	0.07435	Pyridine nucleotide-disulphide oxidoreductase
2635453245	2	2	5.23e-05	33.9	33.9	5.63374	5.50807	5.57091	0.0628347	Glyoxylase, beta-lactamase superfamily II
2635450723	1	1	0.0012733	11.3	11.3	5.74393	5.70339	5.72366	0.0202735	alanyl-tRNA synthetase
2635450913	4	4	1.3e-44	28.6	28.6	6.5764	6.74109	6.65874	0.0823448	CRISPR-associated protein Csh2
2635454370	5	3	1.5e-29	5.9	5.9	7.03563	7.0463	7.04096	0.0053351	RNA polymerase beta subunit
2635450920	10	2	1.61e-121	49.7	49.7	6.27524	6.27147	6.27336	0.00188619	cyanate lyase
2635454383	2	2	0.00021348	9.8	9.8	5.99638	6.12061	6.05849	0.0621154	F-type H+-transporting ATPase subunit gamma
2635454454	7	7	1.71e-23	52.9	52.9	6.96431	7.06636	7.01533	0.0510282	Methyl-viologen-reducing hydrogenase, delta subunit
2635450930	2	2	6.33e-09	17.6	17.6	5.80098	5.98274	5.89186	0.0908794	Putative sterol carrier protein
2635454625	3	3	2.6e-20	9.5	9.5	6.61463	6.57817	6.5964	0.0182322	Penicillin binding protein transpeptidase domain-containing protein
2635450980	1	1	2.51e-15	34.8	34.8	6.27091	6.44912	6.36002	0.0891059	Rubrerythrin
2635450592	1	1	0.0020574	7.1	7.1	5.40907	5.36881	5.38894	0.0201315	large subunit ribosomal protein L10
2635450593	2	2	0.00076259	15.9	15.9	5.84872	5.36194	5.60533	0.243395	large subunit ribosomal protein L7/L12
2635450594	3	1	4.45e-08	10.5	10.5	5.31197	5.62703	5.4695	0.157531	RNA polymerase Rpb2, domain 2
2635451022	6	6	3.69e-20	29.2	29.2	6.62633	6.58323	6.60478	0.0215487	F-type H+-transporting ATPase subunit b
2635451023	2	2	0.0025243	12.6	6.6	5.37429	5.10595	5.24012	0.134169	F-type H+-transporting ATPase subunit delta
2635451024	8	7	4.29e-39	25.2	22.8	7.27305	7.23691	7.25498	0.0180663	F-type H+-transporting ATPase subunit alpha
2635453287	11	9	1.39e-99	40.5	40.5	7.57224	7.52704	7.54964	0.0226037	F-type H+-transporting ATPase subunit beta
2635453288	2	2	3.51e-07	27.6	27.6	5.4452	5.33881	5.39201	0.0531922	F-type H+-transporting ATPase subunit epsilon
2635451044	7	7	1.47e-31	28.7	28.7	7.48374	7.4647	7.47422	0.009523	hypothetical protein
2635451045	3	3	8.28e-17	40	40	6.94962	7.01553	6.98257	0.0329541	Acyl-CoA dehydrogenase, C-terminal domain
2635451046	2	2	7.71e-18	25.4	25.4	6.9935	7.03375	7.01362	0.0201237	hypothetical protein
2635450599	7	4	4.21e-25	5.7	7	7.1815	7.07254	7.12702	0.0544783	DNA-directed RNA polymerase subunit beta'
2635451097	4	3	1.83e-12	24.2	17.9	6.35457	6.34635	6.35046	0.00410821	LemA protein
2635450602	3	3	2.19e-08	26.9	26.9	6.10792	6.30756	6.20774	0.0998192	small subunit ribosomal protein S7
2635450606	3	3	8.12e-11	14.4	14.4	6.46561	6.55062	6.50811	0.0425069	ornithine carbamoyltransferase
2635451967	2	2	1.12e-09	12.1	12.1	6.26188	6.28289	6.27239	0.0105064	glutamate-5-semialdehyde dehydrogenase
2635451965	2	2	0.0012017	18.4	18.4	6.57534	6.42048	6.49791	0.0774271	Polyhydroxyalkanoate synthesis regulator phasin
2635450608	2	2	0.0015174	23.6	23.6	5.98843	5.7748	5.88162	0.106814	acetoin utilization protein AcuB
2635450553	7	7	4.81e-16	23.8	23.8	6.97331	6.99871	6.98601	0.0127023	amidase
2635451170	14	12	2.12e-273	22.4	22.4	7.59933	7.82707	7.7132	0.113873	flagellin
2635450614	2	2	1.98e-06	14.2	14.2	5.63793	5.81617	5.72705	0.0891226	5,10-methylenetetrahydrofolate reductase
2635451213	3	3	3.04e-16	7.2	7.2	7.3323	7.3452	7.33875	0.0064501	phosphoglucomutase
2635451217	4	4	5.53e-16	43.3	43.3	6.77425	6.85173	6.81299	0.0387411	protein of unknown function (DUF377)
2635451220	10	10	2.05e-144	35.1	35.1	7.61885	7.6101	7.61447	0.00437875	3-hydroxypropionyl-coenzyme A dehydratase
2635451221	13	13	2.64e-66	26.4	29.7	7.56366	7.63102	7.59734	0.0336792	long-chain acyl-CoA synthetase
2635451240	36	32	1.1e-234	66.1	66.1	8.40768	8.42004	8.41386	0.00617927	carbon-monoxide dehydrogenase catalytic subunit
2635451241	40	40	0	56.9	56.9	8.59611	8.6195	8.60781	0.0116936	acetyl-CoA synthase
2635451242	26	26	0	61.8	61.8	8.6717	8.65578	8.66374	0.00795931	acetyl-CoA decarbonylase/synthase complex subunit gamma
2635451243	16	3	1.11e-155	62.9	62.9	7.256	7.28199	7.26899	0.0129958	acetyl-CoA decarbonylase/synthase complex subunit delta
2635451245	12	12	8.55e-102	50.4	50.4	7.82992	7.88392	7.85692	0.0270008	5-methyltetrahydrofolate corrinoid/iron sulfur protein methyltransferase
2635451246	9	9	9.6e-50	49.1	54.9	7.1351	7.15582	7.14546	0.0103604	Methylene-tetrahydrofolate reductase C terminal
2635451247	15	15	9.56e-233	64.6	64.6	7.8696	7.94453	7.90706	0.0374683	methylenetetrahydrofolate reductase (NADPH)
2635451248	11	8	7.8e-150	46.1	46.1	7.95271	8.02776	7.99024	0.0375211	enoyl-CoA hydratase
2635451249	11	11	8.68e-65	51	49	7.31825	7.40608	7.36217	0.0439144	3-hydroxybutyryl-CoA dehydrogenase
2635451263	4	1	1.02e-23	19	19	7.24711	7.27031	7.25871	0.0115962	Hsp70 protein
2635451275	13	13	7.56e-82	26.7	25	7.25382	7.39032	7.32207	0.0682472	penicillin amidase
2635451287	1	1	4.95e-05	9.1	9.1	5.5837	5.8395	5.7116	0.1279	Acyl-CoA dehydrogenase, middle domain
2635451304	4	3	2.17e-45	17	11.2	6.77162	6.85049	6.81106	0.0394344	glyceraldehyde 3-phosphate dehydrogenase
2635451340	12	12	1.06e-121	36.7	36.7	7.86144	7.82433	7.84289	0.0185553	4-hydroxybutyryl-CoA dehydratase / vinylacetyl-CoA-Delta-isomerase
2635451350	2	2	5.61e-06	12.2	12.2	5.94947	5.97824	5.96386	0.0143835	Capsular polysaccharide biosynthesis protein
2635451351	3	3	1.38e-20	22.8	11.4	5.68382	5.47344	5.57863	0.105189	capsular exopolysaccharide family
2635451352	5	5	1.18e-19	20.2	18.6	6.63234	6.8438	6.73807	0.105732	cell envelope-related function transcriptional attenuator common domain-containing protein
2635451353	4	4	6.39e-28	19.1	19.1	6.84134	6.48934	6.66534	0.176001	hypothetical protein
2635451363	4	4	3.81e-06	12	12	6.7574	6.9587	6.85805	0.100651	acetyl-CoA C-acetyltransferase
2635451366	1	1	0.0053261	2.1	2.1	6.38394	6.65214	6.51804	0.134099	transketolase
2635451415	3	3	3.07e-19	38	38	6.0636	5.90608	5.98484	0.0787572	small subunit ribosomal protein S9
2635451423	4	4	1.02e-38	34.1	23.6	6.01653	6.02214	6.01934	0.00280381	small subunit ribosomal protein S4
2635450639	14	14	3.92e-207	60.3	64.3	7.72908	7.76212	7.7456	0.0165197	branched-chain amino acid transport system substrate-binding protein
2635451452	2	2	6.89e-06	20.1	20.1	5.562	5.65301	5.6075	0.0455072	CopG family transcriptional regulator, nickel-responsive regulator
2635451463	15	13	1.39e-129	53.6	56.1	8.48517	8.57302	8.5291	0.0439275	Threonine dehydrogenase
2635451465	2	2	1.39e-05	6.4	2.7	6.18427	6.223	6.20363	0.0193685	benzoyl-CoA reductase, subunit C
2635451473	8	3	7.37e-154	57	57	7.49864	7.46274	7.48069	0.0179495	hypothetical protein
2635451474	6	1	8.06e-165	56.4	56.4	5.70101	5.69949	5.70025	0.000757781	hypothetical protein
2635451476	1	1	2.34e-13	18.1	18.1	5.7003	5.60602	5.65316	0.0471406	hypothetical protein
2635451505	3	3	1.04e-07	11	11	6.64031	6.53627	6.58829	0.0520222	formate/nitrite transporter
2635451507	1	1	0.0031624	5.2	5.2	5.27446	5.51005	5.39225	0.117795	Glyoxylase, beta-lactamase superfamily II
2635451513	50	50	0	65.1	65.1	9.28414	9.34805	9.31609	0.0319571	hypothetical protein
2635451908	2	2	7.29e-07	13.5	13.5	5.93066	6.02825	5.97945	0.048791	elongation factor Ts
2635451910	2	2	0.00025874	10.8	10.8	6.26982	6.07041	6.17011	0.0997045	ribosome recycling factor
2635454422	18	5	1.18e-158	57.1	57.1	7.8458	7.94341	7.8946	0.0488035	hypothetical protein
Methanosarcina barkeri contigs
Protein ID (IMG Locus Tag)	Peptides	Unique peptides	PEP	Sequence coverage Exp1 [%]	Sequence coverage Exp2 [%]	Log10(LFQ) Exp1	Log10(LFQ) Exp2	Average Log10(LFQ)	STD	Enzyme
soap12_10482312	6	6	2.4e-53	22	22	7.40449	7.3069	7.35569	0.0487975	Methanol-cobalamin methyltransferase B subunit
soap12_10482313	5	4	5.4e-45	24.1	24.1	7.56323	7.52546	7.54435	0.0188862	Predicted cobalamin binding protein - COG5012
soap12_10490823	1	1	0.0063806	4.4	4.4	5.61018	5.73934	5.67476	0.064581	3-phosphoglycerate kinase
soap12_10527774	2	2	5.72e-05	3.9	3.9	7.14672	7.04391	7.09531	0.0514024	Ni,Fe-hydrogenase I large subunit
soap12_10545336	1	1	0.00036482	8.9	8.9	7.32383	7.2933	7.30856	0.0152666	Nitroreductase
soap12_10545533	3	3	1.86e-16	18.4	6.3	6.10109	5.70639	5.90374	0.19735	Tetrahydromethanopterin S-methyltransferase, subunit H
soap12_105455310	2	2	6.83e-05	3.6	3.6	6.31456	6.02057	6.16757	0.146997	Tetrahydromethanopterin S-methyltransferase, subunit E
Ga0082206_1208972	2	2	0.0001201	25.7	25.7	6.08831	5.97536	6.03184	0.0564775	Hypothetical protein
Methanosarcina barkeri reference genome
Protein ID (acc. number)	Peptides	Unique peptides	PEP	Sequence coverage Exp1 [%]	Sequence coverage Exp2 [%]	Log10(LFQ) Exp1	Log10(LFQ) Exp2	Average Log10(LFQ)	STD	Enzyme
WP_011305187.1	3	3	2.13e-10	30.3	21.3	6.15336	6.13523	6.14429	0.00906469	ech hydrogenase subunit F
WP_011305191.1	2	2	7.11e-06	4.9	4.9	6.66747	6.65046	6.65897	0.00850434	ech hydrogenase subunit B
WP_011305238.1	2	2	2.98e-12	8.5	8.5	7.02621	6.71793	6.87207	0.154139	acetyl-CoA synthase subunit gamma
WP_011305356.1	1	1	2.75e-10	14.4	14.4	5.53357	5.40736	5.47046	0.0631059	Mannose-6-phosphate isomerase, cupin superfamily
WP_011305415.1	2	2	1.33e-22	48.1	48.1	7.11394	7.04532	7.07963	0.0343102	ATP synthase subunit C
WP_011305421.1	2	1	1.13e-19	7.6	7.6	6.13707	5.89481	6.01594	0.121127	V-type ATP synthase subunit B
WP_011305467.1	2	2	0.00011562	5.3	5.3	5.83717	5.58321	5.71019	0.126981	acetyl-CoA synthase subunit beta
WP_011305536.1	1	1	0.0042466	23.3	23.3	5.32459	4.9167	5.12065	0.203945	hypothetical protein
WP_011305916.1	9	4	3.25e-131	15.4	15.4	8.28646	8.1283	8.20738	0.0790771	methyl-coenzyme M reductase, alpha subunit
WP_011305920.1	10	6	1.75e-117	26.5	24.9	8.19457	8.04497	8.11977	0.0747996	methyl-coenzyme M reductase, beta subunit
Methanoculleus bourgensis contigs
Protein ID (IMG Locus Tag)	Peptides	Unique peptides	PEP	Sequence coverage Exp1 [%]	Sequence coverage Exp2 [%]	Log10(LFQ) Exp1	Log10(LFQ) Exp2	Average Log10(LFQ)	STD	Enzyme
soap12_10389281	1	1	0.0085634	13.6	13.6	5.29774	4.84697	5.07236	0.225382	RNA-binding proteins (RRM domain)
soap12_10453453	3	2	5.24e-14	33.8	33.8	6.86401	6.94583	6.90492	0.0409102	Mannose-6-phosphate isomerase
soap12_10459953	2	2	2.1e-06	12	12	5.67878	5.58882	5.6338	0.0449809	ABC-type molybdate transport system, periplasmic component
soap12_10471981	1	1	0.0049304	12.3	12.3	5.81703	6.05545	5.93624	0.119213	Holliday junction resolvasome, DNA-binding subunit
soap12_10496853	6	4	5.4e-29	65.7	65.7	6.67988	6.80511	6.74249	0.0626123	Predicted flavin-nucleotide-binding protein structurally related to pyridoxine 5'-phosphate oxidase - COG3576
soap12_10544102	8	8	3.82e-37	51.6	51.6	6.95655	6.92426	6.9404	0.0161446	Predicted dinucleotide-binding enzymes - COG2085
Ga0082206_1150864	1	1	1.48e-18	12.5	12.5	6.21088	6.17765	6.19427	0.0166141	domain
Ga0082206_1004121	2	1	3.6e-28	23.6	23.6	5.86863	6.00826	5.93844	0.0698163	Amidohydrolase family
Ga0082206_1160545	4	1	1.2e-09	25.4	20.8	5.45318	5.50569	5.47944	0.0262559	Zn-dependent protease with chaperone function
Ga0082206_1013981	1	1	0.0081603	10	10	6.17493	5.99344	6.08419	0.0907455	Hypothetical protein
Ga0082206_1171172	1	1	9.68e-07	20.5	20.5	5.28051	5.49685	5.38868	0.108168	Hypothetical protein
Ga0082206_1216215	1	1	2.02e-06	22.7	22.7	4.9992	4.89213	4.94567	0.0535355	Sporulation protein YtfJ (Spore_YtfJ)
Ga0082206_1218063	2	2	2.87e-11	18.4	18.4	5.96556	6.18896	6.07726	0.111699	Nitroreductase
Ga0082206_1273673	1	1	0.0013739	12.3	12.3	5.12254	5.17208	5.14731	0.0247669	Amidohydrolase family
Ga0082206_1291341	1	1	9.57e-08	8.3	8.3	5.4334	5.78325	5.60833	0.174926	Predicted dinucleotide-binding enzymes - COG2085
Ga0082206_1291342	4	4	2.91e-17	55.6	55.6	5.7473	6.13808	5.94269	0.195393	Thioredoxin domain-containing protein
Ga0082206_1018673	1	1	2.43e-24	31	31	5.57871	5.60662	5.59266	0.0139549	Superoxide dismutase
Ga0082206_1372182	2	2	6.73e-23	27.2	27.2	5.54322	5.5215	5.53236	0.0108596	TATA-box binding protein (TBP), component of TFIID and TFIIIB
Ga0082206_1330782	21	21	1.39e-256	59	59	7.9609	8.03583	7.99837	0.0374632	ABC-type tungstate transport system, permease component
Ga0082206_1376412	1	1	0.00011142	10.2	10.2	5.38888	5.41187	5.40038	0.0114949	Flavodoxin-like fold
Ga0082206_1383342	1	1	2.93e-05	22.6	22.6	5.91489	5.7733	5.84409	0.0707957	Ni,Fe-hydrogenase III large subunit
Ga0082206_1401691	1	1	0.0088248	8.3	8.3	5.06659	4.93236	4.99947	0.0671149	Mannose-6-phosphate isomerase
Ga0082206_1004911	2	2	8.81e-09	42.9	42.9	6.20393	6.39132	6.29763	0.0936967	Formylmethanofuran dehydrogenase subunit D
Ga0082206_1004912	6	5	4e-23	51.8	51.8	6.83729	7.10212	6.96971	0.13242	Coenzyme F420-reducing hydrogenase, delta subunit
Ga0082206_1004913	5	2	5.48e-40	47.6	31.7	6.99474	7.18724	7.09099	0.0962474	Hypothetical protein
Ga0082206_1025541	2	2	0.002141	11.4	11.4	5.73271	5.81444	5.77357	0.0408667	Uncharacterized protein conserved in archaea
Ga0082206_1026631	1	1	1.68e-06	4	4	6.1495	6.15155	6.15052	0.00102874	Hypothetical protein
Ga0082206_1008471	5	2	1.68e-128	15.1	22.9	7.70385	7.65112	7.67749	0.0263636	Methyl coenzyme M reductase, beta subunit
Ga0082206_1008476	7	3	2.3e-229	24.9	24.9	8.3354	8.29743	8.31641	0.0189828	Methyl coenzyme M reductase, alpha subunit
Methanoculleus bourgensis reference genome
Protein ID (acc. number)	Peptides	Unique peptides	PEP	Sequence coverage Exp1 [%]	Sequence coverage Exp2 [%]	Log10(LFQ) Exp1	Log10(LFQ) Exp2	Average Log10(LFQ)	STD	Enzyme
WP_014866031.1	1	1	3.9e-06	30.8	30.8	5.13947	5.32434	5.23191	0.0924372	rubredoxin
WP_014866050.1	2	2	0.0013537	4.3	4.3	5.29112	5.80611	5.54861	0.25749	Chaperonin GroEL
WP_014866051.1	5	5	1.92e-52	44.1	36.8	6.44728	6.48753	6.46741	0.0201261	orotate phosphoribosyltransferase-like protein
WP_014866068.1	3	3	6.46e-07	9.9	6.8	6.07401	6.24778	6.16089	0.0868827	Archaeal/vacuolar-type H+-ATPase subunit C
WP_014866071.1	8	5	5.28e-78	25.8	28.9	7.29192	7.23641	7.26417	0.0277561	Archaeal/vacuolar-type H+-ATPase subunit B
WP_014866075.1	1	1	6.72e-06	19.7	19.7	5.50482	5.06119	5.28301	0.221818	hypothetical protein
WP_014866085.1	2	2	2.66e-10	21.5	21.5	5.69878	6.0865	5.89264	0.193862	transcription elongation factor NusA
WP_014866121.1	5	1	1.42e-16	12	12	6.16847	5.89865	6.03356	0.134907	V-type H(+)-translocating pyrophosphatase
WP_014866158.1	3	3	9.16e-16	8.9	5.4	6.12352	6.04407	6.0838	0.0397279	ATPase (PilT family)
WP_014866205.1	3	3	6.8e-10	39.2	39.2	6.21806	6.38586	6.30196	0.0838969	50S ribosomal protein L21e
WP_014866215.1	1	1	0.00084203	8	8	4.9835	4.50771	4.7456	0.237896	3-isopropylmalate dehydratase small subunit
WP_014866232.1	12	12	4.54e-113	61.4	61.4	7.44198	7.46494	7.45346	0.0114793	MBL fold hydrolase
WP_014866481.1	4	4	5.59e-12	39.3	39.3	6.37603	6.28434	6.33018	0.0458443	50S ribosomal protein L13
WP_014866616.1	3	1	2.92e-07	13.8	7.3	5.3843	5.44601	5.41515	0.0308545	branched chain amino acid aminotransferase
WP_014866668.1	4	3	3.16e-13	21.2	21.2	6.8275	6.62332	6.72541	0.102088	proteasome endopeptidase complex,subunit alpha
WP_014866706.1	2	2	3.24e-22	6.7	6.7	6.21474	6.16423	6.18949	0.025252	hydroxylamine reductase
WP_014866738.1	3	2	1.65e-21	17.9	17.9	8.21035	8.0855	8.14792	0.0624203	formate transporter
WP_014866776.1	1	1	1.42e-10	13.4	13.4	5.08775	5.26357	5.17566	0.0879096	universal stress protein
WP_014866801.1	6	6	3.12e-30	26.4	26.4	6.83595	6.92756	6.88175	0.0458023	sulfonate ABC transporter substrate-binding
WP_014866961.1	8	8	1.7e-113	27.8	27.8	7.43637	7.43004	7.43321	0.00316331	elongation factor 1-alpha
WP_014866974.1	4	4	2.32e-36	13.7	13.7	6.27678	6.30382	6.2903	0.0135194	3-hexulose-6-phosphate synthase
WP_014867044.1	2	2	2.1e-09	3.6	9.8	5.87666	5.61806	5.74736	0.129302	aspartate-semialdehyde dehydrogenase
WP_014867046.1	4	4	3.73e-13	16.7	12.7	5.70657	5.90699	5.80678	0.10021	4-hydroxy-tetrahydrodipicolinate reductase
WP_014867047.1	4	4	1.37e-23	24.4	24.4	6.65554	6.73703	6.69629	0.0407459	4-hydroxy-tetrahydrodipicolinate synthase
WP_014867053.1	4	4	3.19e-39	28.3	28.3	6.20366	6.08404	6.14385	0.0598093	DNA polymerase sliding clamp subunit
WP_014867093.1	4	2	7.93e-65	21.3	21.3	7.81737	7.69717	7.75727	0.0601027	hypothetical protein
WP_014867170.1	1	1	3.91e-05	10.1	10.1	5.22521	5.22601	5.22561	0.000400414	hypothetical protein
WP_014867186.1	4	4	3.03e-10	11.3	11.3	6.64845	6.74008	6.69426	0.0458152	phosphoesterase
WP_014867197.1	3	3	7.91e-07	4.8	4.8	5.78779	5.95349	5.87064	0.0828514	ATPase AAA
WP_014867199.1	8	8	7.32e-40	38.1	32.3	7.02849	7.09047	7.05948	0.0309899	fructose 1,6-bisphosphatase
WP_014867219.1	1	1	1.6e-07	13.9	13.9	5.39478	5.33538	5.36508	0.0297033	pyridoxamine 5'-phosphate oxidase
WP_014867226.1	13	1	8.02e-115	24.3	24.3	6.17009	6.37809	6.27409	0.104002	formate dehydrogenase subunit alpha
WP_014867228.1	23	3	0	49.6	49.6	8.27107	8.34819	8.30963	0.0385567	formate dehydrogenase subunit alpha
WP_014867229.1	14	7	4.2e-142	41	41.3	7.73464	7.75259	7.74362	0.00897701	formate dehydrogenase subunit beta
WP_014867275.1	11	5	2.02e-56	47.4	47.4	7.15247	7.24788	7.20017	0.0477016	ketol-acid reductoisomerase
WP_014867277.1	12	10	1.21e-127	34.7	34.7	8.02057	8.0553	8.03794	0.0173667	coenzyme F420 hydrogenase subunit alpha
WP_014867280.1	16	16	4.76e-71	70.8	69.2	7.759	7.79689	7.77794	0.0189419	coenzyme F420-reducing hydrogenase subunit beta
WP_014867320.1	1	1	3.36e-05	9.3	9.3	6.1121	6.2708	6.19145	0.0793466	NAD+ synthetase
WP_014867400.1	7	7	2.59e-58	65.3	65.3	7.09472	7.2399	7.16731	0.0725921	hypothetical protein
WP_024265314.1	10	8	1.66e-88	58.9	58.9	7.3537	7.26785	7.31078	0.0429264	peroxidase
WP_024265395.1	7	3	2.12e-67	43.1	32.4	7.57061	7.54662	7.55861	0.0119981	coenzyme F420 hydrogenase gamma subunit
WP_048104371.1	9	5	4.52e-33	72.9	59.3	7.15482	7.02946	7.09214	0.0626772	alkylhydroperoxidase
WP_048104398.1	4	2	1.74e-12	8.6	6.2	6.94614	6.925	6.93557	0.0105676	V-type ATP synthase subunit A
WP_048104686.1	4	1	1.86e-10	22.5	18.4	6.26705	6.04712	6.15709	0.109968	heat-shock protein HtpX
WP_048105033.1	5	5	2.21e-25	33.7	33.7	6.45977	6.46616	6.46296	0.00319312	superoxide dismutase
WP_052697437.1	11	10	8.56e-159	15.1	14.5	7.44844	7.56058	7.50451	0.0560663	hypothetical protein
Methanoculleus marisnigri contigs
Protein ID (IMG Locus Tag)	Peptides	Unique peptides	PEP	Sequence coverage Exp1 [%]	Sequence coverage Exp2 [%]	Log10(LFQ) Exp1	Log10(LFQ) Exp2	Average Log10(LFQ)	STD	Enzyme
Ga0082206_1172352	2	2	0.00041835	24.6	24.6	5.73722	5.88685	5.81204	0.0748135	Hypothetical protein
Methanoculleus marisnigri reference genome
Protein ID (acc. number)	Peptides	Unique peptides	PEP	Sequence coverage Exp1 [%]	Sequence coverage Exp2 [%]	Log10(LFQ) Exp1	Log10(LFQ) Exp2	Average Log10(LFQ)	STD	Enzyme
WP_011842914.1	1	1	0.0053469	7.4	7.4	5.13001	5.09149	5.11075	0.0192604	6,7-dimethyl-8-ribityllumazine synthase
WP_011843206.1	1	1	0.0030128	4.8	4.8	6.14073	6.27277	6.20675	0.0660208	NADH dehydrogenase subunit 1
WP_011843218.1	5	2	1.44e-126	12.4	12.4	6.18472	5.58293	5.88382	0.300897	Methyl coenzyme M reductase, beta subunit
WP_011843220.1	7	1	6.3e-26	19.3	19.3	5.21877	4.25619	4.73748	0.481292	Methyl-coenzyme M reductase (MCR) gamma subunit
WP_011843221.1	5	2	9.87e-113	13.4	12	8.11916	8.19463	8.15689	0.0377342	Methyl coenzyme M reductase, alpha subunit
WP_011843400.1	16	10	3.24e-284	45.1	45.1	8.44942	8.60356	8.52649	0.0770695	5,10-methylenetetrahydromethanopterin reductase
WP_011843405.1	10	8	3.82e-76	40	40	8.05216	8.1051	8.07863	0.0264731	methylenetetrahydromethanopterin dehydrogenase
WP_011843428.1	1	1	0.00051016	13.7	13.7	5.03945	5.44034	5.2399	0.200444	50S ribosomal protein L30
WP_011843448.1	5	3	2.08e-39	18.3	10.7	5.66083	5.53626	5.59854	0.0622861	tetrahydromethanopterin S-methyltransferase subunit H
WP_011843449.1	5	4	1.05e-18	15.1	9	8.01376	7.95028	7.98202	0.0317409	tetrahydromethanopterin S-methyltransferase subunit A
WP_011843455.1	3	1	2.47e-23	10.6	10.6	6.45106	5.65834	6.0547	0.396364	tetrahydromethanopterin S-methyltransferase subunit E
WP_011843456.1	14	9	2.09e-235	26.6	22.7	8.94869	8.94297	8.94583	0.00286088	Methyl-coenzyme M reductase alpha subunit
WP_011843457.1	15	9	1.82e-167	52.8	51.2	8.69283	8.63261	8.66272	0.0301101	methyl-coenzyme M reductase
WP_011843459.1	1	1	9.35e-10	8.2	8.2	6.54741	6.47916	6.51328	0.0341239	methyl-coenzyme M reductase
WP_011843460.1	19	13	0	60.8	60.8	9.22453	9.14195	9.18324	0.0412909	Methyl coenzyme M reductase, beta subunit
WP_011843461.1	1	1	0.001517	4.1	4.1	6.79486	6.8963	6.84558	0.0507214	formylmethanofuran dehydrogenase
WP_011843462.1	2	1	1.5e-06	6	6	5.25578	5.49934	5.37756	0.121782	formylmethanofuran dehydrogenase subunit A
WP_011843463.1	2	1	7.74e-07	5	5	6.80517	6.83569	6.82043	0.015258	formylmethanofuran dehydrogenase subunit B
WP_011843464.1	1	1	0.00010128	9	9	6.23707	6.23651	6.23679	0.000276941	molybdopterin dinucleotide-binding protein
WP_011843466.1	7	1	2.36e-38	17.9	17.9	7.56166	7.67103	7.61635	0.0546861	Heterodisulfide reductase, subunit A
WP_011843627.1	2	2	8.14e-37	8.2	4.2	7.03121	7.08171	7.05646	0.0252504	N5,N10-methylenetetrahydromethanopterin reductase
WP_011843653.1	1	1	0.0089637	4.5	4.5	5.15664	5.19879	5.17772	0.0210773	ABC transporter
WP_011843819.1	4	1	1.89e-35	35.9	35.9	5.92275	5.93166	5.9272	0.00445497	Formaldehyde-activating enzyme
WP_011843888.1	2	1	1.13e-12	8.5	8.5	6.13325	6.00834	6.0708	0.0624534	formate dehydrogenase subunit beta
WP_011843889.1	6	3	3.13e-22	16.6	16.6	7.38075	7.253	7.31688	0.0638776	formate dehydrogenase, alpha subunit
WP_011844221.1	7	1	7.6e-60	13.8	13.8	6.96402	7.14398	7.054	0.0899816	formate dehydrogenase subunit alpha
WP_048063757.1	1	1	0.00029911	8.6	8.6	5.13062	5.09844	5.11453	0.0160936	hydrocarbon binding protein
Syntrophomonas wolfei contigs
Protein ID (IMG Locus Tag)	Peptides	Unique peptides	PEP	Sequence coverage Exp1 [%]	Sequence coverage Exp2 [%]	Log10(LFQ) Exp1	Log10(LFQ) Exp2	Average Log10(LFQ)	STD	Enzyme
soap12_10328992	12	12	1.3e-114	60.4	60.4	7.26238	7.22181	7.24209	0.0202873	ABC-type sugar transport system, periplasmic component
soap12_10336771	2	2	1.27e-27	73.1	73.1	5.83223	5.89213	5.86218	0.0299497	Cold shock proteins
soap12_10460411	1	1	0.0022763	3.4	3.4	6.49333	6.39695	6.44514	0.0481919	Acyl CoA:acetate/3-ketoacid CoA transferase, alpha subunit
soap12_10460412	2	2	1.51e-11	18.8	18.8	6.30311	6.19783	6.25047	0.052639	Acyl CoA:acetate/3-ketoacid CoA transferase, beta subunit
soap12_10460413	2	2	5.23e-19	12.5	12.5	6.69164	6.55913	6.62538	0.0662551	Acyl-CoA dehydrogenases	swol_0384
soap12_10464381	14	14	1.21e-245	53.6	51.6	8.05953	8.03981	8.04967	0.0098575	Acyl-CoA dehydrogenases	swol_0384
soap12_10464384	3	3	6.1e-18	17.8	17.8	7.10653	7.19407	7.1503	0.0437696	Acyl-CoA dehydrogenases	swol_0384
soap12_10498081	2	2	3.26e-05	7.1	7.1	6.92852	6.88194	6.90523	0.023293	Acetyl-CoA acetyltransferase	swol_1934
soap12_10498083	1	1	6.56e-05	7.3	7.3	5.60446	5.69508	5.64977	0.0453075	Enoyl-CoA hydratase/carnithine racemase	swol_1936
Ga0082206_1184623	1	1	0.00030123	13.9	13.9	5.29561	5.12824	5.21192	0.0836867	Phosphotransacetylase	swol_767
Syntrophomonas wolfei reference genome
Protein ID (acc. number)	Peptides	Unique peptides	PEP	Sequence coverage Exp1 [%]	Sequence coverage Exp2 [%]	Log10(LFQ) Exp1	Log10(LFQ) Exp2	Average Log10(LFQ)	STD	Enzyme
WP_011639559.1	1	1	0.00018986	6.1	6.1	7.10978	7.18591	7.14785	0.0380647	formate/nitrate transporter
WP_011639919.1	1	1	0.00030407	5.5	5.5	5.72802	4.63721	5.18262	0.545406	type I-C CRISPR-associated protein Cas5
WP_011639929.1	2	2	1.32e-06	6.1	6.1	6.30268	6.22074	6.26171	0.0409708	acyl-CoA dehydrogenase	swol_0488	46% id to bcd of clostridium acetobutylicum ATCC 824, butanoyl-CoA -> Crotonyl-CoA (butyrate metabolism, experimentally verified)
WP_011640126.1	3	2	1.36e-44	21.5	21.5	6.72562	6.90998	6.8178	0.0921804	Electron transfer flavoprotein, alpha subunit	swol_0697
WP_011640194.1	3	3	7.38e-09	9.3	9.3	6.90406	6.97003	6.93704	0.0329853	acetate kinase	swol_0768
WP_011640214.1	2	2	6.81e-09	4.5	6.8	6.56712	6.68007	6.6236	0.056476	acyl-CoA dehydrogenase
WP_011640223.1	1	1	0.01002	4.8	4.8	5.12457	4.87654	5.00055	0.124017	formate dehydrogenase subunit gamma
WP_011640447.1	3	3	4.33e-20	10.3	10.3	6.66701	6.59162	6.62932	0.0376964	formate dehydrogenase subunit alpha	swol_1028
WP_011640680.1	1	1	0.0086501	6.2	6.2	5.92334	6.06423	5.99379	0.0704454	4-hydroxy-tetrahydrodipicolinate synthase
WP_011640692.1	1	1	0.0058407	1.4	1.4	6.48153	6.07265	6.27709	0.204437	carbamoyl phosphate synthase large subunit
Thermacetogenium phaeum reference genome
Protein ID (acc. number)	Peptides	Unique peptides	PEP	Sequence coverage Exp1 [%]	Sequence coverage Exp2 [%]	Log10(LFQ) Exp1	Log10(LFQ) Exp2	Average Log10(LFQ)	STD	Enzyme
WP_015049517.1	1	1	0.010188	1.9	1.9	6.17178	5.98681	6.0793	0.0924865	ABC transporter substrate-binding protein
WP_015049825.1	3	2	3.05e-06	6	6	8.2128	7.97433	8.09356	0.119236	glyceraldehyde-3-phosphate dehydrogenase
WP_015049831.1	3	3	1.15e-10	15.1	15.1	6.64763	6.69575	6.67169	0.0240628	trimethylamine methyltransferase
WP_015049832.1	1	1	0.0074812	6.9	6.9	5.83289	5.45697	5.64493	0.187959	trimethylamine methyltransferase
WP_015050605.1	1	1	0.0010001	2.7	2.7	5.83153	5.86526	5.8484	0.0168666	carbon monoxide dehydrogenase
WP_037999483.1	1	1	2.8e-05	3.2	3.2	6.07339	6.12704	6.10021	0.0268258	adenosylhomocysteinase
Tepidanaerobacter acetatoxydans contigs
Protein ID (IMG Locus Tag)	Peptides	Unique peptides	PEP	Sequence coverage Exp1 [%]	Sequence coverage Exp2 [%]	Log10(LFQ) Exp1	Log10(LFQ) Exp2	Average Log10(LFQ)	STD	Enzyme
soap12_10540793	2	2	1.5e-07	21	21	5.79553	5.35763	5.57658	0.218948	Ferredoxin
soap12_10540797	1	1	3.77e-08	12.3	12.3	4.73232	4.54487	4.6386	0.0937238	DRTGG domain
soap12_10550872	5	5	6.66e-40	30.4	23.7	6.36107	6.08099	6.22103	0.14004	Uncharacterized protein conserved in bacteria
soap12_10550879	3	3	9.29e-07	33.6	33.6	6.00428	5.89862	5.95145	0.0528287	Cupin domain
soap12_105552416	6	5	2.92e-76	63.4	63.4	7.04556	7.16206	7.10381	0.0582493	Bacterial nucleoid DNA-binding protein
soap12_10471656	1	1	0.0027429	7.7	7.7	5.21077	5.21561	5.21319	0.00241897	Single-stranded DNA-binding protein
soap12_10486102	4	4	8.43e-16	25.7	20	6.54291	6.47012	6.50651	0.0363981	Deoxyribose-phosphate aldolase
soap12_10529905	3	3	1.84e-08	25	25	6.11113	5.83829	5.97471	0.136417	Putative intracellular protease/amidase
soap12_10531613	2	2	6.36e-18	45.1	45.1	5.45644	5.82035	5.63839	0.181952	Diadenosine tetraphosphate (Ap4A) hydrolase and other HIT family hydrolases
soap12_10534062	7	7	9.88e-38	39.5	39.5	6.80369	6.91209	6.85789	0.0542	Propanediol dehydratase, small subunit
soap12_10534063	8	8	1.14e-79	65.9	65.9	7.02416	6.77661	6.90038	0.123775	Dehydratase medium subunit
soap12_10534064	13	13	7.05e-105	42.2	36.5	8.13682	7.98387	8.06034	0.076473	Propanediol dehydratase, large subunit
soap12_10534065	10	7	1.9e-234	63.6	63.6	7.54251	7.64391	7.59321	0.0506961	Ethanolamine utilization protein
soap12_10534066	3	2	3.47e-11	41.5	41.5	6.65175	6.84853	6.75014	0.0983906	Carbon dioxide concentrating mechanism/carboxysome shell protein
soap12_10536217	2	1	1.71e-15	10.3	10.3	6.18619	6.13418	6.16019	0.0260081	Branched-chain amino acid aminotransferase/4-amino-4-deoxychorismate lyase
soap12_10538117	1	1	0.010613	5.9	5.9	5.35357	5.25653	5.30505	0.0485224	ABC-type uncharacterized transport system, periplasmic component
unClos_1
Protein ID (IMG gene ID)	Peptides	Unique peptides	PEP	Sequence coverage Exp1 [%]	Sequence coverage Exp2 [%]	Log10(LFQ) Exp1	Log10(LFQ) Exp2	Average Log10(LFQ)	STD	Enzyme
2635448350	4	4	8.2e-14	31	20.8	5.85611	5.5874	5.72175	0.134358	redox-sensing transcriptional repressor
2635448396	3	2	8.63e-20	10	10	6.27974	6.39616	6.33795	0.0582145	formate--tetrahydrofolate ligase
2635448445	8	2	3.92e-61	28.7	28.7	6.93348	6.87388	6.90368	0.0297965	L-arabinose isomerase
2635448584	2	1	2.66e-10	5.9	5.9	5.7779	5.80268	5.79029	0.0123935	polyribonucleotide nucleotidyltransferase
2635448727	5	5	4.74e-13	8.4	8.4	6.70379	6.69472	6.69925	0.00453532	TonB-linked outer membrane protein, SusC/RagA family
2635448736	2	2	1.73e-05	20	20	5.75622	5.86177	5.80899	0.0527749	large subunit ribosomal protein L11
2635448847	2	1	1.41e-06	5.2	5.2	6.49875	6.75831	6.62853	0.129781	tRNA synthetases class I (I, L, M and V)
2635448849	9	5	6.44e-48	29.4	29.4	7.74896	7.79782	7.77339	0.0244331	Thiamine pyrophosphate enzyme, C-terminal TPP binding domain
2635449192	25	19	3.85e-225	72.9	72.9	8.30235	8.4718	8.38708	0.0847262	translation elongation factor TU
2635449325	2	1	3.34e-58	42.2	42.2	6.4037	6.44064	6.42217	0.0184689	flagellin N-terminal helical region
2635449454	1	1	0.00054867	13.2	13.2	5.95406	6.21948	6.08677	0.132708	DNA-binding protein HU-beta
2635449515	1	1	0.012647	8.5	8.5	5.44969	5.45796	5.45383	0.00413161	electron transfer flavoprotein beta subunit
2635449714	4	4	1.11e-18	27.9	27.9	6.71883	6.85025	6.78454	0.0657112	carbohydrate diacid regulator
2635449997	2	1	1.63e-05	6	6	7.61477	7.6551	7.63494	0.0201646	glyceraldehyde 3-phosphate dehydrogenase
2635447277	2	1	6.04e-25	6.7	6.7	7.16596	6.78588	6.97592	0.190036	glycerol kinase
2635449887	4	1	1.98e-10	3.4	7	6.82072	6.98902	6.90487	0.0841489	pyruvate, orthophosphate dikinase
2635450222	2	2	4.1e-17	8.9	8.9	6.50406	6.4111	6.45758	0.0464827	methyl-galactoside transport system substrate-binding protein
2635450252	5	4	1.98e-06	51.8	51.8	6.49889	6.42933	6.46411	0.0347785	chaperonin GroES
2635447515	11	10	5.88e-66	27.8	23.8	7.50496	7.49467	7.49981	0.00514531	phosphoenolpyruvate carboxykinase (GTP)
2635447566	1	1	0.0040896	16.8	16.8	5.8677	5.85885	5.86328	0.00442663	malate dehydrogenase (oxaloacetate-decarboxylating)
2635447573	4	1	5.51e-25	8	18.5	6.39777	5.99587	6.19682	0.200947	elongation factor Tu
2635447677	2	2	5.75e-07	3.1	5	6.20003	6.2639	6.23196	0.0319335	methylaspartate ammonia-lyase
2635447825	4	3	2.14e-16	24.3	24.3	7.0271	6.89947	6.96329	0.0638173	dihydroxyacetone kinase, N-terminal domain
BC1 draft genome
Protein IDs	Peptides	Unique peptides	PEP	Sequence coverage Exp1 [%]	Sequence coverage Exp2 [%]	Log10(LFQ) Exp1	Log10(LFQ) Exp2	Average Log10(LFQ)	STD	Enzyme
bc1_gene_id_1096	2	1	1.02e-07	3.3	3.3	6.26045	7.05185	6.65615	0.395697	pyruvate, phosphate dikinase
bc1_gene_id_1574	1	1	0.0050169	2.3	2.3	5.86023	5.92798	5.89411	0.0338753	DNA repair protein RecN
bc1_gene_id_2891	3	1	1.67e-15	6.9	6.9	6.54253	6.45693	6.49973	0.0427996	sugar ABC transporter ATP-binding protein
bc1_gene_id_309	5	1	5.18e-36	14.5	21.2	6.33043	6.17577	6.2531	0.0773307	ef Tu
bc1_gene_id_777	4	1	1.54e-14	4	4	6.81901	6.86854	6.84378	0.024767	pyruvate-flavodoxin oxidoreductase
Firmicutes contigs
Protein ID (IMG Locus Tag)	Peptides	Unique peptides	PEP	Sequence coverage Exp1 [%]	Sequence coverage Exp2 [%]	Log10(LFQ) Exp1	Log10(LFQ) Exp2	Average Log10(LFQ)	STD	Enzyme
soap12_10408811	4	3	1.85e-15	10.6	15.2	6.77994	6.86402	6.82198	0.0420415	Xylose isomerase
soap12_10410231	1	1	0.005766	1.6	1.6	6.99118	7.00975	7.00047	0.00928325	ATPases with chaperone activity, ATP-binding subunit
soap12_10419592	1	1	0.0017254	2.8	2.8	6.74136	6.78078	6.76107	0.0197108	Acetyl-CoA acetyltransferase
soap12_10419593	1	1	1e-33	7.1	7.1	6.19223	6.01803	6.10513	0.0870992	Hypothetical protein
soap12_10421952	2	2	0.00054533	3.6	3.6	7.76051	7.86833	7.81442	0.0539108	Glyceraldehyde-3-phosphate dehydrogenase/erythrose-4-phosphate dehydrogenase
soap12_10421953	2	2	8.06e-14	32.9	32.9	7.13523	7.29708	7.21615	0.0809268	3-phosphoglycerate kinase
soap12_10423991	2	2	0.00056323	7.7	7.7	6.54726	6.4879	6.51758	0.029678	ABC-type branched-chain amino acid transport systems, periplasmic component
soap12_10437351	6	6	2.17e-115	15.9	15.9	7.23737	7.12189	7.17963	0.0577399	Hypothetical protein
soap12_10449083	4	4	5.25e-12	31.4	31.4	5.91873	6.18256	6.05064	0.131912	Adenine/guanine phosphoribosyltransferases and related PRPP-binding proteins
soap12_10078271	3	3	1.36e-08	6	8.7	6.50703	6.46497	6.486	0.0210331	ABC-type oligopeptide transport system, periplasmic component
soap12_10455052	6	5	2.97e-14	34.9	23.9	6.94098	6.83384	6.88741	0.0535721	Predicted cobalamin binding protein - COG5012
soap12_10455053	7	7	6.94e-46	47.3	47.3	7.34394	7.26783	7.30588	0.0380558	Uroporphyrinogen-III decarboxylase
soap12_10456051	7	2	6.27e-21	6.9	6.9	6.96286	7.07704	7.01995	0.0570919	Pyruvate:ferredoxin oxidoreductase and related 2-oxoacid:ferredoxin oxidoreductases, beta subunit
soap12_10457882	1	1	0.00049094	4.3	4.3	4.87961	5.12463	5.00212	0.122511	Uncharacterized protein predicted to be involved in DNA repair - COG3649
soap12_10458481	7	1	7.72e-46	21.8	28.5	6.13046	6.25619	6.19333	0.062863	GTPases - translation elongation factors
soap12_10008411	7	7	3.93e-77	25	25	7.35214	7.35608	7.35411	0.00196967	Glutamate-1-semialdehyde aminotransferase
soap12_10460611	2	2	5.77e-05	3.2	1.8	7.32008	7.37075	7.34542	0.0253348	Isoleucyl-tRNA synthetase
soap12_10462212	4	4	3.55e-28	31.4	15.5	6.41127	6.33782	6.37454	0.0367238	ABC-type uncharacterized transport system, periplasmic component
soap12_10462802	7	1	2.24e-31	14.5	11.7	6.6642	6.45396	6.55908	0.10512	Chaperonin GroEL (HSP60 family)
soap12_10464022	1	1	0.0035293	6	6	5.45096	4.46201	4.95648	0.494474	Hypothetical protein
soap12_10465073	6	6	2.99e-39	36.6	36.6	6.7674	6.66398	6.71569	0.0517087	Hypothetical protein
soap12_10465981	2	2	2.77e-06	28.4	28.4	6.0327	5.92118	5.97694	0.0557614	Uncharacterized protein conserved in bacteria
soap12_10084661	1	1	1.16e-07	8.2	8.2	5.16652	5.2823	5.22441	0.057893	Protein of unknown function (DUF1559)
soap12_10468671	15	15	2.13e-103	65.7	65.7	7.83545	7.76382	7.79964	0.0358125	ABC-type sugar transport system, periplasmic component
soap12_10469612	3	1	2.15e-28	10	10	6.40883	6.29372	6.35127	0.0575586	ABC-type sugar transport systems, ATPase components
soap12_10470441	10	10	3.06e-51	33.4	33.4	7.48494	7.40365	7.4443	0.0406439	NAD-dependent aldehyde dehydrogenases
soap12_10470442	1	1	1.15e-05	5.8	5.8	5.96126	6.07181	6.01653	0.0552744	Alcohol dehydrogenase, class IV
soap12_10087131	2	2	1.43e-05	4.5	8.6	6.03003	6.12385	6.07694	0.0469095	Hypothetical protein
soap12_10473324	9	9	7.69e-110	70	70	7.65507	7.48263	7.56885	0.0862203	Hypothetical protein
soap12_10478651	2	2	6.82e-11	5.9	5.9	6.78885	6.61948	6.70416	0.0846837	Predicted NADH:ubiquinone oxidoreductase, subunit RnfD - COG4658
soap12_10478651	2	2	4.47e-12	24	24	5.77045	5.67229	5.72137	0.0490812	Predicted NADH:ubiquinone oxidoreductase, subunit RnfD - COG4658
soap12_10480164	3	2	3.01e-58	52.3	50	6.5972	6.5519	6.57455	0.0226501	Glyceraldehyde-3-phosphate dehydrogenase/erythrose-4-phosphate dehydrogenase
soap12_10480434	2	2	3.77e-08	5.1	5.1	6.47734	6.36039	6.41886	0.0584766	Translation elongation factors (GTPases)
soap12_10484501	1	1	3.65e-19	13.3	13.3	6.29574	6.24443	6.27008	0.0256587	Hypothetical protein
soap12_10484823	2	2	2.67e-07	16.6	16.6	5.44596	5.75814	5.60205	0.156089	GAF domain-containing protein
soap12_10094631	1	1	3.85e-07	11.9	11.9	6.69993	6.62494	6.66244	0.0374956	Dak1 domain
soap12_10094632	1	1	4.46e-10	12.3	12.3	6.08045	6.13043	6.10544	0.0249921	Dihydroxyacetone kinase
soap12_10485755	1	1	1.18e-05	16	16	6.05246	5.63552	5.84399	0.20847	Co-chaperonin GroES (HSP10)
soap12_10486036	2	2	0.00097483	20.8	11.9	5.33367	5.38225	5.35796	0.0242912	Cell division initiation protein
soap12_10486621	2	2	4.4e-09	14.6	14.6	6.33439	6.25859	6.29649	0.037902	Uncharacterized protein conserved in bacteria
soap12_10488061	5	4	1.16e-30	19.2	19.2	7.16814	7.05538	7.11176	0.0563827	Outer membrane protein/protective antigen OMA87
soap12_10488543	1	1	2.65e-05	13.3	13.3	5.4298	5.30432	5.36706	0.0627413	Peroxiredoxin
soap12_10489782	1	1	1.33e-14	22.9	22.9	5.90612	5.596	5.75106	0.155058	Preprotein translocase subunit YajC
soap12_10490361	4	3	2.32e-10	9.4	12.1	6.62133	6.5811	6.60121	0.0201181	NADH:ubiquinone oxidoreductase, NADH-binding (51 kD) subunit
soap12_10491621	2	2	4.19e-07	8.5	8.5	7.05515	6.94227	6.99871	0.0564414	3-phosphoglycerate kinase
soap12_10493512	1	1	1.32e-06	4.8	4.8	5.61556	5.47898	5.54727	0.068288	ABC-type sugar transport system, periplasmic component
soap12_10493611	2	1	2.02e-05	8.5	8.5	5.15869	4.66429	4.91149	0.2472	Pyruvate:ferredoxin oxidoreductase and related 2-oxoacid:ferredoxin oxidoreductases, beta subunit
soap12_10103681	1	1	0.010347	4.9	4.9	6.40138	6.24393	6.32266	0.0787264	Glyceraldehyde-3-phosphate dehydrogenase/erythrose-4-phosphate dehydrogenase
soap12_10504982	9	8	9.59e-138	58.5	58.5	7.56661	7.64858	7.6076	0.0409851	Hypothetical protein
soap12_10104431	2	2	1.74e-25	61.5	61.5	5.88686	6.02428	5.95557	0.0687088	Cold shock proteins
soap12_10506894	5	5	1.43e-37	19.1	12.9	6.83584	6.78074	6.80829	0.0275503	NAD-dependent aldehyde dehydrogenases
soap12_10511621	5	5	8.15e-38	29.3	22.9	6.42418	6.37918	6.40168	0.0225002	Saccharopine dehydrogenase and related proteins
soap12_10511644	6	6	3.59e-27	22.9	22.9	7.43069	7.39658	7.41364	0.0170524	Pyruvate/2-oxoglutarate dehydrogenase complex, dehydrogenase (E1) component, eukaryotic type, beta subunit
soap12_10511645	2	2	0.0005713	12	6	5.99993	6.14267	6.0713	0.0713724	Pyruvate/2-oxoglutarate dehydrogenase complex, dehydrogenase (E1) component, eukaryotic type, alpha subunit
soap12_10512812	1	1	0.00063603	12.6	12.6	4.93095	4.80316	4.86705	0.0638962	Ribosomal protein L21
soap12_10513172	2	2	1.81e-05	8.8	8.8	5.9145	5.83735	5.87593	0.0385767	Ornithine carbamoyltransferase
soap12_10515951	1	1	0.0035305	5.5	5.5	4.86128	4.92381	4.89255	0.0312681	ABC-type amino acid transport/signal transduction systems, periplasmic component/domain
soap12_10519543	2	2	5.08e-06	4.5	4.5	6.97465	6.87799	6.92632	0.0483307	Glycerol kinase
soap12_10520398	5	5	2.74e-48	29.5	60.5	6.85976	6.90085	6.88031	0.0205452	Desulfoferrodoxin
soap12_10520543	2	2	9.6e-10	22.4	22.4	5.252	5.29866	5.27533	0.0233268	Hypothetical protein
soap12_10520624	13	13	8.67e-68	40.8	40.8	7.73257	7.80718	7.76988	0.0373062	Predicted UDP-glucose 6-dehydrogenase - COG1004
soap12_10520763	6	6	8.98e-46	9.4	11.3	6.86725	6.78055	6.8239	0.0433508	Periplasmic protein involved in polysaccharide export
soap12_10525483	3	3	2.45e-08	46.5	46.5	6.48615	6.25689	6.37152	0.11463	Acetyl/propionyl-CoA carboxylase, alpha subunit
soap12_10525485	6	6	3.35e-16	18.4	18.4	6.80932	6.88693	6.84812	0.0388066	Acetyl-CoA carboxylase, carboxyltransferase component (subunits alpha and beta)
soap12_10525486	2	2	2.01e-05	6.7	6.7	5.85588	6.3628	6.10934	0.25346	Hypothetical protein
soap12_10526061	3	3	7.35e-06	24.3	24.3	5.7578	5.49922	5.62851	0.129289	Uncharacterized protein containing a ferredoxin domain
soap12_10528317	3	1	6.69e-06	11.8	8.5	6.09875	5.9852	6.04197	0.0567728	ABC-type oligopeptide transport system, ATPase component
soap12_10529882	1	1	0.00022556	7.5	7.5	5.63733	5.44086	5.5391	0.0982339	Hypothetical protein
soap12_10530681	6	1	8.47e-36	10.6	14.8	6.59356	6.57157	6.58257	0.0109969	GTPases - translation elongation factors
soap12_10531131	2	2	4.93e-06	6.8	6.8	6.55217	6.61677	6.58447	0.0323002	ABC-type sugar transport system, periplasmic component
soap12_10531793	20	16	3.11e-225	52.8	49.8	7.99594	8.00212	7.99903	0.00309034	ABC-type dipeptide transport system, periplasmic component
soap12_10535041	11	11	6.83e-171	39.4	39.4	8.09121	8.28791	8.18956	0.098352	Hypothetical protein
soap12_10535451	2	2	1.13e-09	5.1	9.5	5.54558	5.47478	5.51018	0.0353975	Di- and tripeptidases
soap12_10535452	1	1	5.84e-10	6.1	6.1	5.4514	5.2079	5.32965	0.12175	Alcohol dehydrogenase, class IV
soap12_10535952	1	1	0.01115	7.7	7.7	4.93283	5.01536	4.97409	0.0412655	3-hydroxyacyl-CoA dehydrogenase
soap12_10536561	1	1	0.00010899	5.4	5.4	5.73422	5.70167	5.71794	0.016272	Hypothetical protein
soap12_10538733	32	19	0	66.2	66.4	8.26729	8.31559	8.29144	0.0241517	Hypothetical protein
soap12_10539651	8	4	6.82e-52	45.2	45.2	6.95047	6.93813	6.9443	0.00616883	Hypothetical protein
soap12_10540313	1	1	0.0044215	3.7	3.7	5.71575	5.85166	5.7837	0.0679515	Gluconolactonase
soap12_10540315	2	2	9.43e-09	13	5.3	5.92526	5.88278	5.90402	0.02124	Asp/Glu/Hydantoin racemase
soap12_10540316	5	5	1.11e-16	23.8	23.8	7.05496	7.2828	7.16888	0.113923	Aerobic-type carbon monoxide dehydrogenase, large subunit CoxL/CutL homologs
soap12_10540317	7	7	8.89e-28	15.4	23.5	7.16107	7.37405	7.26756	0.106492	Aerobic-type carbon monoxide dehydrogenase, large subunit CoxL/CutL homologs
soap12_10540319	4	4	9.09e-13	19.2	19.2	6.91213	7.05865	6.98539	0.073261	Aerobic-type carbon monoxide dehydrogenase, middle subunit CoxM/CutM homologs
soap12_10540842	1	1	0.0032017	1.3	1.3	6.97045	7.01795	6.9942	0.0237486	Pyruvate/2-oxoglutarate dehydrogenase complex, dehydrogenase (E1) component, eukaryotic type, beta subunit
soap12_10541093	12	12	3.57e-57	31.4	31.4	7.51542	7.55832	7.53687	0.0214505	ABC-type dipeptide transport system, periplasmic component
soap12_10541187	1	1	0.00027425	4.9	4.9	6.00873	5.8605	5.93461	0.0741141	ABC-type branched-chain amino acid transport systems, periplasmic component
soap12_10541189	7	4	4.08e-40	38.1	38.1	7.15174	7.05158	7.10166	0.0500803	Chaperonin GroEL (HSP60 family)
soap12_10541541	2	2	0.00045625	16.8	16.8	5.7047	5.83884	5.77177	0.0670685	Nitroreductase
soap12_10543924	3	3	1.53e-17	16.8	16.8	6.52327	6.27926	6.40126	0.122004	Hypothetical protein
soap12_10544671	1	1	0.0010937	6.1	6.1	6.61827	6.78808	6.70318	0.0849078	Fe2+ transport system protein B
soap12_10545215	4	4	2.43e-29	18.6	18.6	6.71179	6.90669	6.80924	0.0974501	ABC-type maltose transport systems, permease component
soap12_10545216	20	19	7.41e-78	23.8	25.5	7.50095	7.68586	7.5934	0.0924542	ABC-type sugar transport systems, permease components
soap12_10545218	28	28	0	76.6	75.1	9.14101	9.10877	9.12489	0.0161213	Maltose-binding periplasmic proteins/domains
soap12_10545284	3	3	1.55e-08	12.3	12.3	6.46409	6.39384	6.42896	0.0351243	Cellulase M and related proteins
soap12_10545286	1	1	0.0046129	3.7	3.7	5.93533	5.80865	5.87199	0.063338	Cellulase M and related proteins
soap12_10545481	4	4	3.33e-17	35.9	35.9	6.69793	6.79456	6.74625	0.0483191	Listeria-Bacteroides repeat domain (List_Bact_rpt)
soap12_10546054	1	1	2.82e-05	7.9	7.9	5.50413	5.44191	5.47302	0.031108	Predicted dehydrogenases and related proteins -COG0673
soap12_10546924	9	1	1.45e-30	7.9	7.9	8.05591	8.18432	8.12012	0.0642045	Pyruvate:ferredoxin oxidoreductase and related 2-oxoacid:ferredoxin oxidoreductases, alpha subunit
soap12_10547833	5	4	1.03e-13	6.3	6.3	7.21176	7.24212	7.22694	0.0151789	Phosphoenolpyruvate synthase/pyruvate phosphate dikinase
soap12_10548579	3	3	4.78e-06	39.8	39.8	6.06145	5.69321	5.87733	0.184122	Ribosomal protein S15P/S13E
soap12_10140351	11	2	2.75e-59	25.6	32.4	6.89019	6.87018	6.88018	0.0100024	GTPases - translation elongation factors
soap12_10549996	1	1	0.012628	2.5	2.5	6.03467	5.74709	5.89088	0.143792	Aspartate/tyrosine/aromatic aminotransferase
soap12_10550197	8	8	4.26e-38	19.1	18.8	6.99386	7.07733	7.0356	0.0417361	Translation elongation factors (GTPases)
soap12_10551105	4	1	3.66e-13	14.3	14.3	5.26958	5.1003	5.18494	0.0846407	Uncharacterized protein conserved in bacteria
soap12_10551486	1	1	0.001735	3.6	3.6	6.40142	6.55721	6.47931	0.0778943	NADH:ubiquinone oxidoreductase, NADH-binding (51 kD) subunit
soap12_10551487	1	1	0.011845	2.8	2.8	6.00672	6.25399	6.13036	0.123635	Iron only hydrogenase large subunit, C-terminal domain
soap12_10551858	2	1	2.9e-19	3.4	3.4	6.05975	5.9561	6.00793	0.0518258	Predicted cobalamin binding protein
soap12_105519322	7	1	3.35e-44	21	27.8	6.22162	6.05158	6.1366	0.0850229	GTPases - translation elongation factors
soap12_10552908	3	3	2.5e-07	15.9	15.9	6.34698	6.30309	6.32503	0.0219453	ABC-type sugar transport system, periplasmic component
soap12_10553927	2	1	3.21e-05	4.5	4.5	6.82957	6.74751	6.78854	0.0410344	F0F1-type ATP synthase, alpha subunit
soap12_10554184	10	10	7.16e-97	39.9	39.9	7.4461	7.31983	7.38297	0.0631338	Uncharacterized ABC-type transport system, periplasmic component/surface lipoprotein
soap12_10554189	34	28	1.07e-234	40.8	41.1	8.24966	8.35712	8.30339	0.053726	Pyruvate:ferredoxin oxidoreductase and related 2-oxoacid:ferredoxin oxidoreductases, alpha subunit
soap12_105541811	11	11	2.64e-67	30	30	7.65778	7.6729	7.66534	0.00755938	3-phosphoglycerate kinase
soap12_105543317	1	1	0.0031552	1.6	1.6	5.5721	5.52818	5.55014	0.0219604	Gamma-glutamylcysteine synthetase
soap12_105550310	10	10	7.97e-157	30.2	33.6	7.38019	7.23694	7.30857	0.0716265	Phage capsid family
soap12_105550315	6	6	1.73e-47	45.3	39.4	6.8662	6.68828	6.77724	0.0889606	Hypothetical protein
soap12_10162541	1	1	0.0042139	3.1	3.1	6.11126	6.24935	6.1803	0.0690413	Pyruvate:ferredoxin oxidoreductase and related 2-oxoacid:ferredoxin oxidoreductases, alpha subunit
soap12_10021151	3	3	4.49e-26	14.6	14.6	7.13754	7.31488	7.22621	0.088667	Hypothetical protein
soap12_10178661	1	1	4.74e-08	4.2	4.2	6.18498	6.43513	6.31005	0.125076	Uncharacterized anaerobic dehydrogenase
soap12_10209571	1	1	0.0043906	3	3	6.14404	6.10037	6.12221	0.021837	Ribose/xylose/arabinose/galactoside ABC-type transport systems, permease components
soap12_10210531	18	6	4.17e-173	57	56.6	8.08368	8.02942	8.05655	0.0271287	Aerobic-type carbon monoxide dehydrogenase, large subunit CoxL/CutL homologs
soap12_10211252	2	1	1.14e-09	19.1	19.1	6.58813	6.58495	6.58654	0.00158658	Methylmalonyl-CoA mutase, C-terminal domain/subunit (cobalamin-binding)
soap12_10213331	4	4	5.7e-15	41.4	7.8	5.86808	5.5875	5.72779	0.140291	Hypothetical protein
soap12_10214952	1	1	9.77e-06	6.8	6.8	6.51356	6.43635	6.47496	0.0386052	Glycine cleavage system protein P (pyridoxal-binding), N-terminal domain
soap12_10026801	1	1	1.42e-10	11	11	5.98198	5.90138	5.94168	0.0403025	Glycine/sarcosine/betaine reductase component B subunits
soap12_10221402	1	1	4.68e-10	5.6	5.6	5.68306	5.52166	5.60236	0.0806975	Isoleucyl-tRNA synthetase
soap12_10222251	1	1	0.0072432	3.3	3.3	6.06307	6.04875	6.05591	0.00715903	SusD family
soap12_10226461	5	5	7.83e-40	33.9	38.5	6.7518	6.89312	6.82246	0.0706605	Ethanolamine utilization protein
soap12_10240214	3	3	2.09e-15	27.6	27.6	6.81151	6.86085	6.83618	0.0246661	Hypothetical protein
soap12_10243872	2	2	3.82e-19	17.2	17.2	6.29254	6.36186	6.3272	0.034658	Protease subunit of ATP-dependent Clp proteases
soap12_10267654	1	1	1.45e-06	20.2	20.2	4.80541	4.78427	4.79484	0.0105724	Ribosomal protein L11
soap12_10271401	2	1	3.34e-16	9.8	9.8	6.34934	6.42197	6.38565	0.0363149	Enolase
soap12_10301991	6	6	4.57e-66	22.4	22.4	7.24623	7.12824	7.18723	0.058995	Hypothetical protein
soap12_10302951	3	2	6.23e-10	5.6	5.6	7.2852	7.37985	7.33252	0.047326	Pyruvate:ferredoxin oxidoreductase and related 2-oxoacid:ferredoxin oxidoreductases, alpha subunit
soap12_10305903	5	5	9.52e-38	48.9	48.9	6.07056	6.2616	6.16608	0.0955204	Hypothetical protein
soap12_10314711	1	1	9.98e-06	2.2	2.2	6.34143	5.75892	6.05018	0.291258	Formyltetrahydrofolate synthetase
soap12_10321082	3	1	1.85e-22	13.4	13.4	6.19148	6.15039	6.17093	0.0205455	GTPases - translation elongation factors
soap12_10324002	2	2	0.00081417	5.3	5.3	6.32734	6.32269	6.32502	0.0023219	Peroxiredoxin
soap12_10326592	12	5	1.55e-100	62.2	58.9	7.40223	7.25828	7.33025	0.0719745	Glyceraldehyde-3-phosphate dehydrogenase/erythrose-4-phosphate dehydrogenase
soap12_10329361	7	1	5.44e-35	10.5	10.5	7.51797	7.65863	7.5883	0.0703287	Pyruvate:ferredoxin oxidoreductase and related 2-oxoacid:ferredoxin oxidoreductases, alpha subunit
soap12_10331001	5	5	3.33e-29	13.7	13.7	6.941	6.82477	6.88288	0.0581147	Protein of unknown function (DUF2807)
soap12_10340852	11	10	4.05e-35	48.5	46.5	7.63391	7.71912	7.67652	0.0426057	ABC-type xylose transport system, periplasmic component
soap12_10344683	2	2	3.97e-14	14.2	14.2	6.19992	5.98888	6.0944	0.10552	Uncharacterized ABC-type transport system, periplasmic component/surface lipoprotein
soap12_10054771	1	1	0.0042122	7.5	7.5	5.85126	5.87681	5.86403	0.0127741	Ornithine carbamoyltransferase
soap12_10374222	1	1	0.0012263	5.7	5.7	5.47416	5.19822	5.33619	0.13797	Transaldolase
soap12_10389761	6	4	9.54e-17	13.8	15.5	6.65928	6.64917	6.65422	0.00505487	Chaperonin GroEL (HSP60 family)
Ga0082206_1235282	7	5	2.91e-58	40.6	40.6	7.24915	7.36879	7.30897	0.0598197	Hypothetical protein
Ga0082206_1239093	7	7	1.17e-26	72.8	64.6	7.05782	7.11541	7.08661	0.0287963	Dihydrodipicolinate synthase/N-acetylneuraminate lyase
Ga0082206_1007062	9	7	1.69e-39	75.8	53.7	6.99145	7.05755	7.0245	0.0330522	Molecular chaperone (small heat shock protein)
Ga0082206_1007064	3	3	1.21e-72	35.6	35.6	6.85807	6.95658	6.90733	0.0492514	Acyl-CoA synthetases (AMP-forming)/AMP-acid ligases II
Ga0082206_1007065	6	6	6.79e-15	26.8	26.8	6.75718	6.72251	6.73985	0.0173364	Acyl-CoA synthetases (AMP-forming)/AMP-acid ligases II
Ga0082206_1258332	1	1	9.03e-05	2.8	2.8	6.48914	6.55491	6.52203	0.0328852	Carbon starvation protein, predicted membrane protein - COG1966
Ga0082206_1260821	1	1	1.24e-08	7.1	7.1	5.46864	5.46333	5.46598	0.00265859	ABC-type tungstate transport system, permease component
Ga0082206_1263491	1	1	0.0014272	29.7	29.7	6.1854	6.31275	6.24907	0.063674	Hypothetical protein
Ga0082206_1263551	1	1	0.00026351	5.6	5.6	6.72346	6.66276	6.69311	0.030353	7-keto-8-aminopelargonate synthetase and related enzymes
Ga0082206_1263811	2	1	2.11e-08	5.8	5.8	6.34031	6.17152	6.25591	0.0843918	Phosphoenolpyruvate synthase/pyruvate phosphate dikinase
Ga0082206_1267335	1	1	1.62e-15	15.5	15.5	6.33112	6.66752	6.49932	0.168197	Hypothetical protein
Ga0082206_1273112	4	4	4.6e-27	25.3	25.3	7.02164	7.23093	7.12629	0.104645	Threonyl-tRNA synthetase
Ga0082206_10075732	2	2	0.0021739	4.4	9	5.57332	5.6092	5.59126	0.0179376	tRNA synthetases class I (M)
Ga0082206_1285242	19	19	3.6e-192	81.3	81.3	8.56542	8.61824	8.59183	0.0264068	3-hydroxyacyl-CoA dehydrogenase
Ga0082206_1286842	1	1	0.0010899	14.1	14.1	6.36803	6.40233	6.38518	0.0171519	TonB-dependent Receptor Plug Domain
Ga0082206_1287441	16	8	5.28e-162	52.2	48.9	8.05204	8.0214	8.03672	0.0153217	Hypothetical protein
Ga0082206_1000219	11	11	1.32e-61	50.3	41.3	7.41814	7.31435	7.36624	0.0518918	Acyl-CoA dehydrogenases
Ga0082206_1296703	2	1	3.98e-08	22.7	22.7	5.65916	5.83133	5.74525	0.0860837	Fructose/tagatose bisphosphate aldolase
Ga0082206_1302842	5	2	8.21e-15	29.3	29.3	6.92298	6.77698	6.84998	0.0729977	Hypothetical protein
Ga0082206_1312461	4	4	7.49e-17	22.7	22.7	6.73496	6.90562	6.82029	0.085329	Hypothetical protein
Ga0082206_1314842	4	3	6.29e-109	56.5	56.5	7.5519	7.57575	7.56383	0.0119262	Hypothetical protein
Ga0082206_1009574	1	1	4.22e-07	22.9	22.9	5.77914	5.80734	5.79324	0.0140985	Hypothetical protein
Ga0082206_1331512	9	9	1.95e-77	57.1	69.2	7.006	7.20118	7.10359	0.0975917	DNA-binding ferritin-like protein (oxidative damage protectant)
Ga0082206_1336222	2	2	3.14e-06	62	62	6.157	6.02375	6.09037	0.0666285	Hypothetical protein
Ga0082206_1337644	3	2	1.24e-07	35.7	35.7	6.22712	5.97267	6.09989	0.12722	C-terminal domain of 1-Cys peroxiredoxin
Ga0082206_1011717	1	1	0.0086888	9.1	9.1	5.47519	5.46633	5.47076	0.00442896	Predicted phage phi-C31 gp36 major capsid-like protein
Ga0082206_1000261	1	1	0.00024486	42.5	42.5	5.52965	5.60619	5.56792	0.0382697	Hypothetical protein
Ga0082206_1361652	1	1	0.00016709	10.1	10.1	5.21722	4.85275	5.03499	0.182233	Triosephosphate isomerase
Ga0082206_1363802	1	1	0.00019852	7.4	7.4	6.03846	6.21508	6.12677	0.0883105	Translation elongation factors (GTPases)
Ga0082206_1012814	2	2	0.00197	14.2	14.2	6.82575	6.54602	6.68589	0.139863	NAD/NADP transhydrogenase alpha subunit
Ga0082206_1000265	7	6	5.5e-27	44.1	44.1	6.88746	6.96724	6.92735	0.039892	Branched-chain amino acid aminotransferase/4-amino-4-deoxychorismate lyase
Ga0082206_1367561	2	2	1.56e-13	57	57	6.41197	6.20683	6.3094	0.102574	Uncharacterized protein conserved in bacteria
Ga0082206_1372171	1	1	0.00087032	48.8	48.8	5.14082	5.32397	5.2324	0.0915757	Hypothetical protein
Ga0082206_1379471	2	2	0.0032454	9.4	3.4	5.76817	5.82507	5.79662	0.0284486	Cellulase M and related proteins
Ga0082206_1382731	1	1	6.36e-28	16.7	16.7	5.98511	5.8335	5.90931	0.0758039	Hypothetical protein
Ga0082206_1383772	7	1	4.4e-14	22.8	22.8	6.51314	6.61548	6.56431	0.0511695	GTPases - translation elongation factors
Ga0082206_1403053	5	5	1.04e-30	38.9	38.9	6.67882	6.76555	6.72218	0.0433653	Aerobic-type carbon monoxide dehydrogenase, small subunit CoxS/CutS homologs
Ga0082206_1405563	6	5	1.23e-21	38.8	38.8	7.20785	7.08672	7.14728	0.060567	Hypothetical protein
Ga0082206_1406531	4	1	3.46e-26	15.7	15.7	6.21901	6.15008	6.18454	0.0344636	Hypothetical protein
Ga0082206_1406811	1	1	0.00056044	17.9	17.9	5.86401	6.00091	5.93246	0.0684523	Hypothetical protein
Ga0082206_1406814	4	2	6.63e-11	23	23	6.46693	6.76927	6.6181	0.15117	Hypothetical protein
Ga0082206_1020148	2	2	1.97e-12	48.4	48.4	6.34508	6.39219	6.36863	0.0235536	Rubrerythrin
Ga0082206_1024171	3	3	1.87e-08	52.1	52.1	7.74368	7.62267	7.68318	0.0605062	Alcohol dehydrogenase, class IV
Ga0082206_1024172	12	12	5.84e-182	66.5	66.5	7.91362	7.84696	7.88029	0.0333308	Alcohol dehydrogenase, class IV
Ga0082206_1000385	3	3	6.94e-20	10.9	10.9	6.8505	6.84407	6.84729	0.00321303	Uncharacterized flavoproteins
Ga0082206_1343232	1	1	9.19e-06	31.5	31.5	6.00971	5.83841	5.92406	0.0856488	Glutamate dehydrogenase/leucine dehydrogenase
Ga0082206_10003827	2	2	1.58e-15	30.1	30.1	6.61068	6.61888	6.61478	0.00410152	Pleiotropic transcriptional repressor
Ga0082206_1042576	2	2	7.12e-09	12	12	6.30107	6.41197	6.35652	0.0554498	Glycine/sarcosine/betaine reductase component B subunits
Ga0082206_1050081	2	2	3.76e-08	21.6	21.6	5.65947	5.3707	5.51508	0.144386	NADH:ubiquinone oxidoreductase 24 kD subunit
Ga0082206_10007224	24	24	5.85e-236	46.3	46.3	8.00561	8.09195	8.04878	0.0431694	NADPH-dependent glutamate synthase beta chain and related oxidoreductases
Ga0082206_1063013	1	1	0.0024979	22	22	6.34514	6.70523	6.52518	0.180046	Glycine cleavage system H protein (lipoate-binding)
Ga0082206_10008321	1	1	0.00080096	7.1	7.1	5.19036	4.39711	4.79373	0.396627	Uncharacterized conserved protein - COG1751
Ga0082206_10009315	1	1	0.00058952	8.3	8.3	4.87352	5.17342	5.02347	0.149948	Predicted HD superfamily hydrolase involved in NAD metabolism - COG1713
Ga0082206_10009321	1	1	0.00096873	10.4	10.4	5.62745	5.73214	5.6798	0.0523483	Uncharacterized protein conserved in bacteria
Ga0082206_1076852	1	1	2.3e-15	19	19	6.71605	6.65363	6.68484	0.0312089	Carbon starvation protein, predicted membrane protein
Ga0082206_10000915	7	7	3.38e-29	27.7	29.8	7.25547	7.15531	7.20539	0.0500799	ABC-type Fe3+hydroxamate transport system, periplasmic component
Ga0082206_1001083	1	1	0.0099917	5.8	5.8	5.92665	6.21603	6.07134	0.144691	NADH:ubiquinone oxidoreductase, NADH-binding (51 kD) subunit
Ga0082206_1081044	1	1	0.0066549	9.6	9.6	5.94653	5.37195	5.65924	0.287286	Co-chaperonin GroES (HSP10)
Ga0082206_10010811	5	1	2.81e-41	23.4	23.4	6.96791	7.02755	6.99773	0.0298203	ABC-type Fe3+hydroxamate transport system, periplasmic component
Ga0082206_10012615	1	1	5.5e-05	19	19	5.66357	5.93793	5.80075	0.13718	Uncharacterized protein, 4-oxalocrotonate tautomerase homolog
Ga0082206_1098731	2	1	0.00019603	39.7	39.7	5.58461	5.52902	5.55682	0.0277972	C-terminal domain of 1-Cys peroxiredoxin
Ga0082206_1099883	1	1	0.00011747	7.7	7.7	5.49363	5.46598	5.4798	0.013824	Isoleucyl-tRNA synthetase
Ga0082206_1104722	4	3	1.49e-16	16.2	16.2	6.73565	6.65101	6.69333	0.0423241	Aerobic-type carbon monoxide dehydrogenase, small subunit CoxS/CutS homologs
Ga0082206_1105123	3	3	3.44e-30	41	41	6.33564	6.2273	6.28147	0.0541716	Hypothetical protein
Ga0082206_1107892	7	7	1.72e-55	40.1	34.9	7.41527	7.13675	7.27601	0.139261	Hypothetical protein
Ga0082206_1110202	6	5	5.96e-28	35.2	27.3	7.263	7.24445	7.25372	0.00927314	Bacterial extracellular solute-binding proteins, family 5 Middle
Ga0082206_1118962	2	2	2.18e-08	35.8	35.8	6.50363	6.72796	6.6158	0.112168	Glycine cleavage system protein P (pyridoxal-binding), N-terminal domain
Ga0082206_1118963	1	1	3.43e-30	32.5	32.5	6.02366	5.94574	5.9847	0.0389623	Glycine cleavage system protein P (pyridoxal-binding), N-terminal domain
Ga0082206_1118965	1	1	5.59e-08	70.4	70.4	5.75746	5.69782	5.72764	0.0298174	hypothetical protein
Ga0082206_10019710	16	3	4.49e-162	70.7	69.4	7.61621	7.80276	7.70949	0.0932736	Electron transfer flavoprotein, alpha subunit
Ga0082206_10019713	4	2	3.99e-66	31.7	31.7	7.09812	7.21527	7.1567	0.0585715	Hypothetical protein
Ga0082206_10019714	7	7	1.21e-65	32.2	32.2	7.37566	7.42726	7.40146	0.0257976	Hypothetical protein
Ga0082206_10019715	8	8	2.53e-74	35	33.5	7.5195	7.59455	7.55702	0.0375237	2-polyprenylphenol hydroxylase and related flavodoxin oxidoreductases
Ga0082206_1131241	7	7	7.71e-26	30.8	25.5	6.62626	6.53808	6.58217	0.0440874	TRAP-type uncharacterized transport system, periplasmic component
Ga0082206_1132252	1	1	0.00075037	4.2	4.2	6.06822	6.24252	6.15537	0.0871468	Enterochelin esterase and related enzymes
Ga0082206_1002279	11	3	3.03e-104	43.5	43.5	7.31576	7.26416	7.28996	0.025802	Cyanate lyase
Ga0082206_1143731	11	11	1.92e-122	72.2	72.2	7.44409	7.53363	7.48886	0.0447703	Hypothetical protein
Ga0082206_1145602	1	1	2.15e-06	4.3	4.3	6.10175	5.9994	6.05057	0.0511756	Isoleucyl-tRNA synthetase
Ga0082206_1148933	1	1	0.0001046	20.2	20.2	6.75692	6.79608	6.7765	0.019582	NAD/NADP transhydrogenase alpha subunit
Ga0082206_1156811	6	2	3.25e-25	66.9	66.9	6.50304	6.68723	6.59514	0.0920967	Hypothetical protein
Ga0082206_1156812	6	2	3.48e-25	40.7	40.7	7.21529	7.3571	7.28619	0.0709011	Hypothetical protein
Ga0082206_1157363	2	2	5.39e-08	24.6	12.3	5.80772	5.89222	5.84997	0.0422497	Ribosomal protein S9
Ga0082206_1158931	6	6	1.18e-72	22.4	22.4	6.97115	7.08828	7.02971	0.0585637	Uncharacterized conserved protein
Ga0082206_1163235	2	2	4.62e-05	17.4	7.1	6.10185	5.96379	6.03282	0.0690312	Bacterial extracellular solute-binding proteins, family 5 Middle
Ga0082206_10025417	2	2	2.1e-07	9.8	9.8	5.92792	5.85705	5.89248	0.0354352	Zn-dependent protease with chaperone function
Ga0082206_10025418	3	3	4.55e-06	16	12.4	5.78287	5.67346	5.72817	0.0547052	NAD-dependent protein deacetylases, SIR2 family
Ga0082206_1002873	4	1	7.79e-20	32.3	32.3	4.90464	5.09489	4.99977	0.0951252	Glycerophosphoryl diester phosphodiesterase
Ga0082206_1002877	4	4	2.77e-18	49.4	60.9	6.74842	6.7009	6.72466	0.023759	Alanine dehydrogenase
Ga0082206_1175202	1	1	7.23e-08	10.7	10.7	5.67269	5.62271	5.6477	0.0249888	Putative translation initiation inhibitor, yjgF family
Ga0082206_1179451	7	3	2.54e-86	44.7	44.7	6.96721	7.18738	7.0773	0.110084	5'-nucleotidase, C-terminal domain
Ga0082206_10032218	2	2	0.00012424	19.6	19.6	6.56047	6.21163	6.38605	0.17442	Preprotein translocase subunit YajC
Ga0082206_1003773	1	1	0.0051087	6.3	6.3	4.80994	5.00834	4.90914	0.0992006	Cysteine synthase
Ga0082206_10037711	41	41	0	76.7	75.3	8.60035	8.53437	8.56736	0.0329916	Anaerobic dehydrogenases, typically selenocysteine-containing
Ga0082206_10037712	7	7	3.96e-135	82	78.2	7.99426	8.18568	8.08997	0.0957097	Anaerobic dehydrogenases, typically selenocysteine-containing
Ga0082206_1003873	23	23	7.22e-229	54.4	54.4	8.1692	8.1499	8.15955	0.00965392	ABC-type dipeptide transport system, periplasmic component
Ga0082206_1196643	1	1	0.00019626	6.7	6.7	5.62827	5.24306	5.43566	0.192602	Protein of unknown function
Ga0082206_1200342	6	1	8.9e-23	20.6	34.2	6.62884	6.66405	6.64644	0.0176055	GTPases - translation elongation factors
Ga0082206_1200822	1	1	0.0024564	24.1	24.1	5.69268	5.55871	5.62569	0.0669855	Hypothetical protein
Ga0082206_1201392	2	2	9.59e-05	70.2	70.2	5.75677	5.91753	5.83715	0.0803768	Co-chaperonin GroES (HSP10)
Ga0082206_1298441	1	1	4.94e-05	18.3	18.3	5.24834	5.54125	5.3948	0.146457	Hypothetical protein
Ga0082206_1224762	3	3	2.44e-77	57.1	57.1	7.42116	7.49588	7.45852	0.0373588	Hypothetical protein
Ga0082206_1227261	14	12	3.07e-131	37.5	37.5	8.38421	8.33102	8.35762	0.0265939	Bacterial extracellular solute-binding proteins, family 5 Middle
Ga0082206_1227321	1	1	9.62e-68	18	18	6.61915	6.62634	6.62274	0.00359742	Hypothetical protein
Ga0082206_1228532	3	3	6.37e-14	23.6	23.6	6.13335	6.23512	6.18424	0.0508885	Uncharacterized conserved protein - COG1704
Bacteroidetes contigs
Protein ID (IMG Locus Tag)	Peptides	Unique peptides	PEP	Sequence coverage Exp1 [%]	Sequence coverage Exp2 [%]	Log10(LFQ) Exp1	Log10(LFQ) Exp2	Average Log10(LFQ)	STD	Enzyme
soap12_10414471	2	2	4.02e-12	15.6	15.6	6.41744	6.38137	6.3994	0.0180353	NADH:ubiquinone oxidoreductase, NADH-binding (51 kD) subunit
soap12_10414472	5	5	1.17e-19	12.1	12.1	7.028	7.03415	7.03107	0.0030727	Iron only hydrogenase large subunit, C-terminal domain
soap12_10435754	2	2	9.13e-06	57.4	57.4	5.91778	5.64425	5.78101	0.136764	Hypothetical protein
soap12_10463211	8	8	5.09e-56	28.2	25.6	7.19061	7.25159	7.2211	0.0304889	ABC-type sugar transport system, periplasmic component
soap12_10093121	2	1	9.83e-09	10.9	10.9	6.33478	6.13893	6.23685	0.0979207	Hypothetical protein
soap12_10466402	1	1	0.0047971	3.9	3.9	6.28731	6.50825	6.39778	0.110469	Sugar phosphate isomerases/epimerases
soap12_10469561	46	46	0	64.5	65.3	9.14211	9.11361	9.12786	0.0142493	Bacterial extracellular solute-binding proteins, family 5 Middle
soap12_10469563	1	1	0.0002512	21.5	21.5	5.25404	5.97098	5.61251	0.358469	Hypothetical protein
soap12_10500605	1	1	7.02e-25	7	7	5.06224	5.2407	5.15147	0.0892278	6-phosphofructokinase
soap12_10508431	2	1	2.61e-13	4.7	4.7	5.40228	5.11869	5.26049	0.141792	DNA-directed RNA polymerase, beta subunit/140 kD subunit
soap12_10508432	1	1	7.37e-05	2.4	2.4	5.65913	5.06115	5.36014	0.298988	DNA-directed RNA polymerase, beta' subunit/160 kD subunit
soap12_10517165	2	2	3.84e-16	17.2	11	5.81647	5.8729	5.84468	0.0282176	AP endonuclease family 2 C terminus
soap12_10522871	1	1	0.012319	2.5	2.5	5.97277	5.9378	5.95528	0.0174843	TonB dependent receptor
soap12_10523233	3	3	1.35e-21	15	15	7.00225	7.06666	7.03446	0.0322044	Enolase
soap12_10525624	9	9	3.8e-44	23.8	27	7.21759	7.20952	7.21355	0.0040371	Domain of unknown function (DUF3502)
soap12_10526824	17	17	2.26e-105	32.1	34.3	7.6245	7.71486	7.66968	0.0451795	Aerobic-type carbon monoxide dehydrogenase, large subunit CoxL/CutL homologs
soap12_10526943	1	1	0.0095682	4.4	4.4	5.74043	5.71469	5.72756	0.0128718	Metal-dependent amidase/aminoacylase/carboxypeptidase
soap12_10528177	12	12	4.74e-88	82.7	77.3	7.24561	7.36037	7.30299	0.0573774	Dehydrogenases with different specificities (related to short-chain alcohol dehydrogenases)
soap12_10533335	8	8	1.22e-60	53.4	50.3	6.69024	6.9846	6.83742	0.147182	Uncharacterized conserved protein - COG1839
soap12_10533336	11	11	5.75e-74	84.6	84.6	7.19098	7.31628	7.25363	0.0626546	Phospholipid-binding protein
soap12_10214671	1	1	0.00028364	6	6	5.03918	5.03539	5.03728	0.00189319	ABC-type sugar transport system, periplasmic component
soap12_10544389	1	1	0.0037881	1.7	1.7	6.60581	6.67154	6.63868	0.0328659	ABC-type dipeptide transport system, periplasmic component
soap12_10229511	3	3	1.49e-38	15.9	15.9	6.48674	6.58423	6.53549	0.0487437	Saccharopine dehydrogenase and related proteins
soap12_10546142	5	5	1.22e-18	20.5	20.5	7.15473	7.18392	7.16933	0.0145981	Porphyromonas gingivalis major fimbrial subunit protein (FimA)
soap12_10547657	1	1	1.69e-12	4.3	4.3	4.895	5.15324	5.02412	0.129119	RecA/RadA recombinase
soap12_105501412	1	1	0.00032294	3.7	3.7	5.46833	5.35522	5.41178	0.0565555	Ribulose 1,5-bisphosphate carboxylase, large subunit
soap12_10275751	1	1	1.93e-18	5.7	5.7	6.63748	6.72803	6.68275	0.0452746	Translation elongation factors (GTPases)
soap12_10033821	5	3	1.36e-13	38.8	38.8	8.10819	7.92846	8.01833	0.0898652	Glyceraldehyde-3-phosphate dehydrogenase/erythrose-4-phosphate dehydrogenase
soap12_105548316	1	1	0.00082032	2	2	6.08149	6.60463	6.34306	0.261567	Threonyl-tRNA synthetase
soap12_105555116	11	11	2.28e-37	42.7	42.7	7.46127	7.49611	7.47869	0.0174197	Metal-dependent amidase/aminoacylase/carboxypeptidase
soap12_105555120	2	2	0.00016127	21.4	21.4	6.04214	5.46891	5.75553	0.286617	Uncharacterized protein conserved in archaea
soap12_105567510	2	2	2.48e-06	2.7	1.5	5.59301	5.58597	5.58949	0.00352048	Outer membrane cobalamin receptor protein
soap12_10319232	1	1	0.0070097	3.2	3.2	6.32125	6.34457	6.33291	0.0116614	Protein of unknown function (DUF2723)
soap12_10321391	2	2	3.49e-07	6.8	6.8	5.53891	5.72528	5.6321	0.0931848	Phosphomannomutase
soap12_10370983	2	2	1.78e-07	22.3	22.3	5.40262	5.6486	5.52561	0.122991	Ferritin-like protein
soap12_10382941	5	5	6.66e-22	9.3	11.8	6.50493	6.81907	6.662	0.157069	Translation elongation factors (GTPases)
soap12_10405201	2	2	0.00038053	7.4	7.4	6.48416	6.48593	6.48505	0.00088842	Saccharopine dehydrogenase and related proteins
Ga0082206_1129244	1	1	0.0012822	14.5	14.5	6.24932	6.22003	6.23468	0.0146455	Translation elongation factors (GTPases)
Ga0082206_1149752	6	4	1.9e-25	23.1	23.1	7.14186	7.18974	7.1658	0.0239428	Glyceraldehyde-3-phosphate dehydrogenase/erythrose-4-phosphate dehydrogenase
Ga0082206_1151921	1	1	0.008728	2.4	2.4	6.91462	6.7077	6.81116	0.103463	Hypothetical protein
Ga0082206_1154043	3	3	1.95e-13	21	21	6.92131	7.17281	7.04706	0.12575	Glycine cleavage system protein P (pyridoxal-binding), C-terminal domain
Ga0082206_1194043	3	3	8.07e-21	28.6	28.6	6.35476	6.52581	6.44029	0.0855238	Single-stranded DNA-binding protein
Ga0082206_1201451	1	1	0.0050146	4.7	4.7	5.64309	5.31127	5.47718	0.16591	DNA-directed RNA polymerase, beta' subunit/160 kD subunit
Ga0082206_1220264	6	1	1.66e-18	24.2	24.2	5.93878	5.85727	5.89803	0.0407593	5'-nucleotidase, C-terminal domain
Ga0082206_1001112	1	1	0.013176	10.7	10.7	5.91353	5.92692	5.92023	0.00669523	Hypothetical protein
Ga0082206_1313074	3	3	2.75e-11	56	56	6.91616	6.95982	6.93799	0.0218298	Hypothetical protein
Ga0082206_1313075	3	3	5.12e-27	46.1	46.1	6.94669	6.91809	6.93239	0.0143	Hypothetical protein
Ga0082206_1319741	4	3	8.25e-08	12.3	12.3	6.50572	6.38684	6.44628	0.059441	NAD-dependent aldehyde dehydrogenases
Ga0082206_1350752	1	1	0.0006657	22.6	22.6	5.16376	5.11968	5.14172	0.0220364	Hypothetical protein
Ga0082206_1001285	4	2	1.15e-14	33.1	33.1	6.13437	5.9946	6.06448	0.0698849	Phosphoenolpyruvate synthase/pyruvate phosphate dikinase
Ga0082206_1000482	2	2	4.03e-05	4.8	10.7	6.40861	6.33439	6.3715	0.0371098	Glycosidases
Ga0082206_1000483	1	1	0.00023395	5.2	5.2	5.9481	6.09279	6.02045	0.072343	Glycosidases
Ga0082206_1000484	2	2	1.57e-14	8	8	5.67627	5.567	5.62164	0.054635	Hypothetical protein
Ga0082206_1000485	4	4	1.24e-15	18.4	18.4	6.99435	6.85909	6.92672	0.0676311	SusE?
Ga0082206_1000486	4	4	2.89e-10	17.1	21.3	6.60724	6.25479	6.43102	0.176225	SusD family
Ga0082206_1000487	1	1	0.00085769	5.1	5.1	5.93747	5.42346	5.68047	0.257007	Hypothetical protein
Ga0082206_1000488	1	1	0.0012962	22.7	22.7	6.19769	5.85549	6.02659	0.171103	Hypothetical protein
Ga0082206_1064411	7	6	1.3e-26	30.4	33.5	7.24983	7.40599	7.32791	0.0780804	Pyruvate:ferredoxin oxidoreductase and related 2-oxoacid:ferredoxin oxidoreductases, gamma subunit
Ga0082206_1064412	10	7	3.09e-53	50.2	43.4	7.33066	7.53972	7.43519	0.104529	domain
Ga0082206_1073093	1	1	8.33e-05	7.8	7.8	5.87881	5.92343	5.90112	0.0223053	Hypothetical protein
Actinobacteria contigs
Protein ID (IMG Locus Tag)	Peptides	Unique peptides	PEP	Sequence coverage Exp1 [%]	Sequence coverage Exp2 [%]	Log10(LFQ) Exp1	Log10(LFQ) Exp2	Average Log10(LFQ)	STD	Enzyme
soap12_105569159	3	3	1.29e-20	2.3	2.3	7.52738	7.51166	7.51952	0.00786442	Aconitase A
soap12_105569610	2	2	3.43e-08	8	8	6.42307	6.43561	6.42934	0.00626997	Enolase
soap12_105569640	2	2	2.46e-11	6.1	6.1	6.53351	6.54851	6.54101	0.00750355	Tartrate dehydratase alpha subunit/Fumarate hydratase class I, N-terminal domain
soap12_105569717	1	1	3.89e-18	10.9	10.9	5.77656	5.47795	5.62725	0.149309	Single-stranded DNA-binding protein
soap12_10320181	1	1	0.0010425	2.6	2.6	5.58433	5.91989	5.75211	0.167779	FOG: PKD repeat
soap12_105570345	2	2	2.1e-07	10.2	10.2	5.46611	5.47249	5.4693	0.00319107	Phosphoglycerate mutase 1
soap12_105570376	2	2	1.52e-10	10.3	10.3	6.38823	6.36936	6.37879	0.00943063	Glycerol dehydrogenase and related enzymes
soap12_10496481	2	2	0.000134	1.1	1.1	6.76385	6.72912	6.74649	0.0173652	2-oxoglutarate dehydrogenase complex, dehydrogenase (E1) component, and related enzymes
soap12_10098081	18	10	3.85e-113	54.8	57.8	7.56879	7.6251	7.59694	0.028154	GTPases - translation elongation factors
soap12_10516671	24	24	0	21.3	21.3	8.05918	8.16167	8.11043	0.0512414	Subtilisin-like serine proteases
soap12_10525094	18	18	9.22e-266	71.6	67.4	7.8873	7.97459	7.93094	0.0436467	ABC-type sugar transport system, periplasmic component
soap12_10526873	25	17	2.31e-203	43	42.5	8.02465	8.11321	8.06893	0.044279	Phosphoenolpyruvate synthase/pyruvate phosphate dikinase
soap12_10529221	4	4	9.58e-18	31.5	14.3	6.10332	6.16438	6.13385	0.0305289	Multimeric flavodoxin WrbA
soap12_10155032	2	1	1.39e-05	19.1	19.1	6.38982	6.41712	6.40347	0.0136507	Methylmalonyl-CoA mutase, C-terminal domain/subunit (cobalamin-binding)
soap12_10212461	2	1	6.04e-57	7.8	7.8	6.61182	5.97808	6.29495	0.316872	Hypothetical protein
soap12_105565730	2	2	3.79e-06	5	5	6.98766	6.86646	6.92706	0.0605964	F0F1-type ATP synthase, beta subunit
soap12_10556744	2	1	1.74e-36	4	4	6.93596	7.08261	7.00928	0.0733227	GTPases - translation elongation factors
soap12_10226822	1	1	1.3e-31	8.7	8.7	5.2442	5.58062	5.41241	0.168207	Predicted TIM-barrel enzyme, possibly a dioxygenase - COG5564
soap12_105567438	1	1	3.19e-05	6	6	5.54059	5.33955	5.44007	0.100521	Ribosomal protein S4 and related proteins
soap12_105567910	2	2	1.21e-05	15.4	15.4	5.95832	6.22541	6.09187	0.133544	Triosephosphate isomerase
soap12_105567911	1	1	0.0054912	2.5	2.5	6.67855	6.31748	6.49801	0.180534	3-phosphoglycerate kinase
soap12_105567912	12	11	2e-127	51.5	48.2	7.62037	7.55015	7.58526	0.0351051	Glyceraldehyde-3-phosphate dehydrogenase/erythrose-4-phosphate dehydrogenase
Ga0082206_1239191	6	2	4.71e-83	37.3	37.3	7.29104	7.69407	7.49255	0.201517	hypothetical protein
Ga0082206_1096852	1	1	0.00092771	5.3	5.3	6.72019	6.87215	6.79617	0.075979	Tetrahydromethanopten S-methyltransferase, subunit C
Proteobacteria contigs
Protein ID (IMG Locus Tag)	Peptides	Unique peptides	PEP	Sequence coverage Exp1 [%]	Sequence coverage Exp2 [%]	Log10(LFQ) Exp1	Log10(LFQ) Exp2	Average Log10(LFQ)	STD	Enzyme
soap12_10294532	2	2	0.00030845	3.6	6.9	6.37519	6.30499	6.34009	0.0351011	Hypothetical protein
soap12_10296082	1	1	0.0027988	12.9	12.9	5.26086	5.55582	5.40834	0.147481	Triosephosphate isomerase
soap12_10298871	2	2	1.87e-06	18.4	18.4	5.70605	6.01115	5.8586	0.152548	Ribosomal protein L17
soap12_10298873	1	1	0.00040971	34	34	5.1978	5.13197	5.16489	0.0329164	Hypothetical protein
soap12_10303582	1	1	0.00024823	4	4	6.0308	6.09335	6.06208	0.0312748	Glycosyl transferases group 1
soap12_10305592	2	2	6.41e-05	9.9	9.9	5.96449	5.67998	5.82223	0.142252	Uncharacterized protein conserved in bacteria
soap12_10306131	3	3	5.75e-10	7.2	7.2	6.23576	6.30203	6.26889	0.033136	Dipeptidase
soap12_10306932	9	9	3.52e-77	40	40	7.32519	7.16545	7.24532	0.0798675	Uncharacterized conserved protein - COG4198
soap12_10309772	3	3	5.15e-15	23.3	18.6	5.76565	6.02457	5.89511	0.129461	Low specificity phosphatase (HAD superfamily)
soap12_10311511	20	20	1.36e-120	63.8	63.8	8.17266	8.21144	8.19205	0.0193898	Glutamate dehydrogenase/leucine dehydrogenase
soap12_10323162	2	2	6.95e-41	14.1	14.7	6.26898	6.1907	6.22984	0.0391399	Phosphoenolpyruvate carboxykinase (ATP)
soap12_10327482	5	5	2.2e-28	19.2	19.2	6.77893	6.82353	6.80123	0.0223007	Predicted Zn-dependent peptidases - COG0612
soap12_10327822	13	5	8.1e-128	52	57	7.84844	7.80013	7.82428	0.0241549	GTPases - translation elongation factors
soap12_10334952	12	12	1.92e-50	40.7	40.7	7.78603	7.73925	7.76264	0.0233896	Uncharacterized conserved protein - COG2006
soap12_10335781	1	1	0.0038438	7.3	7.3	7.92069	8.00108	7.96089	0.0401988	Hypothetical protein
soap12_10336301	1	1	2.84e-10	5.1	5.1	5.69742	5.94745	5.82243	0.125014	6Fe-6S prismane cluster-containing protein
soap12_10336441	1	1	0.00087802	20.8	20.8	4.7742	5.24844	5.01132	0.237118	Hypothetical protein
soap12_10339943	2	2	0.00041007	15.9	15.9	5.6081	5.54279	5.57544	0.0326549	Transcriptional regulators
soap12_10344351	3	3	1e-07	8.2	5.7	6.40863	6.47387	6.44125	0.0326182	Lysine 2,3-aminomutase
soap12_10348121	1	1	2.38e-10	8.8	8.8	5.28335	5.40804	5.34569	0.0623449	Acyl CoA:acetate/3-ketoacid CoA transferase, alpha subunit
soap12_10354203	5	5	6.98e-21	16.1	16.1	7.52388	7.33949	7.43168	0.0921926	Biopolymer transport proteins
soap12_10354205	5	5	2.27e-20	54.8	54.8	6.42881	5.99256	6.21069	0.218126	Biopolymer transport protein
soap12_10356782	3	2	5.28e-74	18.1	18.1	6.99498	6.93137	6.96317	0.0318074	Hypothetical protein
soap12_10357411	8	8	7.34e-191	60.2	65.9	7.319	6.96381	7.14141	0.177595	Hypothetical protein
soap12_10357412	9	9	3.56e-71	47	47	7.68518	7.59061	7.63789	0.0472847	Protein of unknown function (DUF3308)
soap12_10359421	2	2	2.66e-10	13	13	6.54759	6.28119	6.41439	0.133199	GldM N-terminal domain
soap12_10359422	7	7	6.04e-67	30.9	30.9	7.31584	7.12379	7.21982	0.0960291	Hypothetical protein
soap12_10039951	3	3	2.7e-19	17.1	12.3	6.31116	6.24971	6.28044	0.0307242	Pyruvate:ferredoxin oxidoreductase and related 2-oxoacid:ferredoxin oxidoreductases, beta subunit
soap12_10363181	4	4	2.03e-21	32	19.2	6.87775	7.0904	6.98407	0.106327	Translation elongation factors (GTPases)
soap12_10363683	4	4	1.6e-11	10.5	13.8	6.88071	6.78976	6.83523	0.0454705	Hypothetical protein
soap12_10368852	1	1	0.0051694	6.5	6.5	5.40785	5.23603	5.32194	0.0859082	ABC-type amino acid transport/signal transduction systems, periplasmic component/domain
soap12_10372094	1	1	0.0096822	16.4	16.4	6.8	6.87741	6.8387	0.038702	Hypothetical protein
soap12_10375041	7	7	1.94e-27	43.7	39.1	7.17684	7.2975	7.23717	0.0603273	Uncharacterized protein involved in an early stage of isoprenoid biosynthesis
soap12_10375261	2	2	0.00035875	12.1	12.1	5.72331	5.49286	5.60808	0.115225	Uncharacterized protein conserved in bacteria
soap12_10375501	1	1	5.55e-05	18.8	18.8	5.11019	5.85436	5.48227	0.372088	Dehydrogenases with different specificities (related to short-chain alcohol dehydrogenases)
soap12_10377872	5	2	2.17e-51	44.3	44.3	6.62124	6.93265	6.77694	0.155706	Uncharacterized conserved protein - COG1795
soap12_10380801	2	2	3.84e-56	5.5	5.5	7.30658	7.39242	7.3495	0.0429202	Phosphoenolpyruvate synthase/pyruvate phosphate dikinase
soap12_10380963	1	1	5.83e-05	22.5	22.5	5.23517	5.50529	5.37023	0.135055	Glycine cleavage system H protein (lipoate-binding)
soap12_10381592	1	1	0.0003292	16.9	16.9	5.08867	6.46632	5.77749	0.688826	Uncharacterized protein conserved in bacteria
soap12_10381752	3	3	3.43e-07	43.2	18	5.84792	5.71908	5.7835	0.0644208	Nucleoside diphosphate kinase
soap12_10383652	1	1	1.54e-20	6	6	6.00788	5.55303	5.78045	0.227421	Acetyl-CoA carboxylase, carboxyltransferase component (subunits alpha and beta)
soap12_10385141	30	30	0	57.6	56.4	8.23317	8.25575	8.24446	0.0112905	Hypothetical protein
soap12_10385302	2	2	2.82e-11	20.8	20.8	5.77126	5.8724	5.82183	0.0505722	Hypothetical protein
soap12_10045481	1	1	3.43e-11	7.5	7.5	5.59074	5.414	5.50237	0.088369	Predicted Zn-dependent peptidases
soap12_10387521	3	3	3.65e-09	16.5	16.5	6.34027	6.18096	6.26061	0.0796543	Hypothetical protein
soap12_10389332	5	2	8.76e-18	18.3	18.3	6.94988	6.84482	6.89735	0.0525319	Glyceraldehyde-3-phosphate dehydrogenase/erythrose-4-phosphate dehydrogenase
soap12_10390502	1	1	0.0018225	6.7	6.7	5.83417	5.52455	5.67936	0.15481	Rubrerythrin
soap12_10391881	1	1	0.00052887	4.4	4.4	6.23254	6.49275	6.36264	0.130104	Protein of unknown function (DUF3308)
soap12_10391882	3	3	7.56e-22	22.2	22.2	6.88731	6.80327	6.84529	0.0420175	Uncharacterized conserved protein
soap12_10392743	2	2	4.15e-05	41.2	41.2	6.04552	5.9521	5.99881	0.0467071	Saccharopine dehydrogenase and related proteins
soap12_10395212	8	5	2.45e-51	30.6	30.6	7.66321	7.34516	7.50418	0.159026	ABC-type sugar transport systems, ATPase components
soap12_10396815	2	1	1e-21	18.6	18.6	6.67039	6.63249	6.65144	0.0189487	Hypothetical protein
soap12_10398881	3	2	1.83e-19	13.4	13.4	6.83404	6.81397	6.824	0.0100356	Glycine cleavage system protein P (pyridoxal-binding), N-terminal domain
soap12_10399684	1	1	0.0060488	7	7	5.56054	5.60621	5.58337	0.0228345	Ribosomal protein L13
soap12_10401312	1	1	0.0076852	4.9	4.9	6.5129	6.45722	6.48506	0.0278411	Queuine/archaeosine tRNA-ribosyltransferase
soap12_10402545	1	1	0.0080329	11.2	11.2	5.6372	5.47222	5.55471	0.0824922	Response regulator containing CheY-like receiver domain and AraC-type DNA-binding domain
soap12_10403231	5	5	4.79e-25	10.5	10.5	6.89765	6.94038	6.91901	0.021364	Methylmalonyl-CoA mutase, N-terminal domain/subunit
soap12_10403772	1	1	9.42e-05	3.6	3.6	5.55139	5.7945	5.67294	0.121553	Predicted dioxygenase - COG1355
soap12_10049541	3	3	3.68e-06	16.1	16.1	6.89165	7.09864	6.99515	0.103495	P22 coat protein - gene protein 5
soap12_10406322	21	20	4.63e-282	60.9	60.9	8.08846	8.12476	8.10661	0.018155	NAD-dependent aldehyde dehydrogenases
soap12_10406851	1	1	8.89e-05	25.4	25.4	5.07423	5.04805	5.06114	0.013089	Ribosomal protein L13
soap12_10406852	2	2	3.09e-05	16	7.6	5.7891	5.4128	5.60095	0.188152	Ribosomal protein S9
soap12_10406853	1	1	0.0015776	5.4	5.4	5.34011	5.40707	5.37359	0.0334805	Ribosomal protein S2
soap12_10406854	3	3	9.63e-17	20.6	20.6	5.99491	5.99352	5.99422	0.000690985	Translation elongation factor Ts
soap12_10407441	1	1	0.002696	3.8	3.8	5.28203	5.59778	5.43991	0.157875	Predicted UDP-glucose 6-dehydrogenase - COG1004
soap12_10408212	4	4	2.26e-37	27.8	27.8	6.60444	6.70771	6.65608	0.0516364	Purine nucleoside phosphorylase
soap12_10409692	6	6	1.52e-29	43.3	43.3	7.20919	7.36352	7.28636	0.0771624	Bacterial nucleoid DNA-binding protein
soap12_10414063	3	1	2.63e-15	9.3	9.3	6.90443	6.8566	6.88052	0.0239134	Enolase
soap12_10421765	1	1	0.00026111	15.4	15.4	5.65236	5.50105	5.5767	0.0756584	Ribosomal protein S19
soap12_10422241	4	4	6.64e-17	10.1	7.4	6.74324	6.41425	6.57875	0.164494	NADH:ubiquinone oxidoreductase, NADH-binding (51 kD) subunit
soap12_10422242	2	2	0.00077634	7.8	7.8	7.05568	6.87126	6.96347	0.0922103	Hypothetical protein
soap12_10425262	3	3	5.25e-05	8.5	8.5	6.70069	6.19604	6.44836	0.252324	ABC-type sugar transport system, periplasmic component
soap12_10425271	1	1	0.00016891	4.6	4.6	5.68646	5.7625	5.72448	0.0380205	Uncharacterized ABC-type transport system, periplasmic component/surface lipoprotein
soap12_10425481	2	1	3.45e-09	7.4	7.4	6.05192	6.0849	6.06841	0.016487	NAD/NADP transhydrogenase alpha subunit
soap12_10053913	1	1	1.21e-06	34.4	34.4	5.41263	4.99826	5.20545	0.207182	Preprotein translocase subunit YajC
soap12_10428092	10	6	5.16e-67	37.5	36.7	7.95094	7.89898	7.92496	0.0259781	ABC-type sugar transport systems, ATPase components
soap12_10428662	1	1	0.0016462	4.4	4.4	5.72856	5.07313	5.40084	0.327713	Triosephosphate isomerase
soap12_10435161	2	1	0.011296	5.9	5.9	7.09923	7.23358	7.16641	0.0671741	Methyl-accepting chemotaxis protein
soap12_10436871	2	2	3.28e-08	4.9	4.9	6.46066	6.33574	6.3982	0.0624593	Glycogen debranching enzyme
soap12_10437502	2	2	1.83e-11	18.7	18.7	5.78206	5.66531	5.72369	0.0583775	Hypothetical protein
soap12_10439662	4	3	8.79e-28	11.6	11.6	6.51795	6.30923	6.41359	0.104361	Xylose isomerase
soap12_10440591	3	3	1.28e-06	14.6	14.6	6.15779	6.24353	6.20066	0.0428725	ABC-type sugar transport system, periplasmic component
soap12_10441081	5	5	3.44e-64	40.1	34.6	7.10775	7.16527	7.13651	0.0287608	Hypothetical protein
soap12_10441121	1	1	3.46e-16	4.3	4.3	6.2096	5.77195	5.99078	0.21882	Predicted NADH:ubiquinone oxidoreductase, subunit RnfD - COG4658
soap12_10444973	2	2	3.73e-05	6.3	6.3	6.07773	6.44257	6.26015	0.182421	Protease subunit of ATP-dependent Clp proteases
soap12_10447532	2	2	2.32e-05	19.2	12	5.83315	5.90131	5.86723	0.0340761	Putative translation initiation inhibitor, yjgF family
soap12_10449051	5	5	8.05e-16	16.4	16.4	6.58447	6.83881	6.71164	0.127172	GTPases - translation elongation factors
soap12_10449143	8	5	3.67e-53	34.9	34.9	6.51509	6.48226	6.49868	0.0164165	ABC-type sugar transport system, periplasmic component
soap12_10450692	8	8	1.15e-32	21.4	21.4	7.20301	7.14051	7.17176	0.0312488	Uncharacterized conserved protein
soap12_10450996	1	1	0.0066606	21.4	21.4	5.36959	5.23088	5.30023	0.0693519	Ribosomal protein S11
soap12_10058271	1	1	3.07e-16	8.4	8.4	5.78037	5.70347	5.74192	0.0384515	Adenine deaminase
soap12_10455744	3	3	3.07e-13	54.6	54.6	6.03559	5.78859	5.91209	0.123502	Carbon dioxide concentrating mechanism/carboxysome shell protein
soap12_10457673	1	1	3.55e-07	21.3	21.3	5.51683	5.59458	5.5557	0.0388771	Phosphotransferase system, HPr-related proteins
soap12_10457821	2	2	2.82e-09	3.7	3.7	6.85247	6.89845	6.87546	0.0229916	Peptidase C10 family
soap12_10457822	2	2	4.98e-44	16.2	16.2	6.07456	5.93954	6.00705	0.0675106	Cystathionine beta-lyases/cystathionine gamma-synthases
soap12_10462154	5	5	2.19e-151	43.2	43.2	7.63088	7.79786	7.71437	0.0834938	Hypothetical protein
soap12_10464142	7	1	7.77e-29	30.5	30.5	5.72618	5.66773	5.69696	0.0292239	Uncharacterized protein conserved in bacteria
soap12_10465372	1	1	0.00067769	2	2	5.85705	6	5.92852	0.0714755	Glycosidases
soap12_10466201	3	3	2.52e-53	91.8	91.8	7.28396	7.29756	7.29076	0.00680343	Hypothetical protein
soap12_10466963	1	1	0.0023601	2.8	2.8	5.79399	6.12362	5.9588	0.164819	Cysteine sulfinate desulfinase/cysteine desulfurase and related enzymes
soap12_10470073	13	9	1.23e-112	41.2	49.6	8.18429	8.17418	8.17924	0.00505885	Threonine dehydrogenase and related Zn-dependent dehydrogenases
soap12_10472974	8	7	2.9e-52	44.8	42.9	7.38577	7.33959	7.36268	0.0230883	Hypothetical protein
soap12_10474251	5	5	1.36e-13	6.9	5.7	6.85153	6.93776	6.89464	0.0431156	Uncharacterized protein related to the periplasmic component of the Tol biopolymer transport system
soap12_10475106	1	1	0.0018443	14.9	14.9	5.55405	5.32071	5.43738	0.116673	Ribosomal protein S19
soap12_10475163	1	1	3.7e-21	11.4	11.4	6.79241	6.92088	6.85664	0.0642369	ATP synthase subunit C
soap12_10477011	1	1	5e-32	4.8	4.8	6.3558	5.55756	5.95668	0.39912	Dipeptide/tripeptide permease
soap12_10477712	9	9	6.87e-78	54.6	54.6	7.31884	7.47566	7.39725	0.0784107	Protein distantly related to bacterial ferritins
soap12_10478331	3	3	7e-08	3.9	2.4	5.96108	5.5523	5.75669	0.204388	Glucan phosphorylase
soap12_10478511	1	1	0.00055161	4.9	4.9	6.62601	6.70313	6.66457	0.0385581	3-phosphoglycerate kinase
soap12_10478923	13	13	4.26e-61	57.3	57.3	7.52114	7.64466	7.5829	0.0617586	Phosphoenolpyruvate synthase/pyruvate phosphate dikinase
soap12_10480191	4	4	4.74e-10	23.8	23.8	6.34001	6.23977	6.28989	0.0501164	Hypothetical protein
soap12_10482673	7	7	8.15e-32	48.4	37.9	6.9322	6.82291	6.87756	0.0546459	Superoxide dismutase
soap12_10484345	1	1	0.00024946	15.5	15.5	6.19634	6.01616	6.10625	0.0900933	Cellulase M and related proteins
soap12_10487234	3	3	7.86e-31	38	38	6.35002	6.19838	6.2742	0.0758166	Acyl carrier protein
soap12_10487235	4	4	2.62e-43	29.2	29.2	7.6077	7.75209	7.6799	0.0721965	Cleaved Adhesin Domain
soap12_10489373	1	1	0.0018065	8.3	8.3	5.23213	5.1229	5.17752	0.054614	GTP cyclohydrolase I
soap12_10489375	6	6	1.83e-31	23.4	23.4	7.31391	7.39557	7.35474	0.0408308	Glyceraldehyde-3-phosphate dehydrogenase/erythrose-4-phosphate dehydrogenase
soap12_10489653	1	1	6.3e-05	4.8	4.8	6.20858	6.48182	6.3452	0.13662	Carbohydrate binding domain
soap12_10490085	2	2	0.0030821	4.4	4.4	7.14461	7.24949	7.19705	0.0524433	Molecular chaperone
soap12_10491582	2	2	2.07e-10	12.2	12.2	6.071	6.09799	6.08449	0.013494	5,10-methylene-tetrahydrofolate dehydrogenase/Methenyl tetrahydrofolate cyclohydrolase
soap12_10491618	2	2	0.00014783	18.3	18.3	5.63842	5.77166	5.70504	0.0666208	Ribosomal protein S8
soap12_10493591	4	4	5.39e-34	12.8	12.8	7.55856	7.76475	7.66166	0.103093	CARDB
soap12_10494954	1	1	6.08e-06	7.1	7.1	6.19223	6.32699	6.25961	0.067379	Peroxiredoxin
soap12_10497532	8	7	2.19e-32	26.5	26.5	7.69765	7.79589	7.74677	0.0491231	Formyltetrahydrofolate synthetase
soap12_10498602	1	1	1.61e-18	9.8	9.8	5.37903	5.72916	5.5541	0.175066	Methenyl tetrahydrofolate cyclohydrolase
soap12_10498604	6	6	1.07e-44	67.5	67.5	6.80822	6.96625	6.88724	0.079015	Hypothetical protein
soap12_10501231	1	1	0.0085906	2	2	6.04301	6.17883	6.11092	0.0679124	Dipeptidyl aminopeptidases/acylaminoacyl-peptidases
soap12_10502463	1	1	0.0021263	11	11	4.79044	4.77626	4.78335	0.00709102	F0F1-type ATP synthase, epsilon subunit (mitochondrial delta subunit)
soap12_10502464	3	3	2.97e-10	9.5	9.5	6.39745	6.44548	6.42147	0.0240132	F0F1-type ATP synthase, beta subunit
soap12_10503274	2	2	0.0053152	10.3	2.8	6.17023	6.16596	6.16809	0.00213809	Nucleoside-diphosphate-sugar epimerases
soap12_10506484	1	1	0.0012791	1.9	1.9	6.41281	6.29444	6.35363	0.0591845	Phosphoenolpyruvate carboxykinase (ATP)
soap12_10508123	7	7	1.84e-39	22.7	22.9	6.94041	7.1037	7.02206	0.0816446	Aspartate/tyrosine/aromatic aminotransferase
soap12_10508125	5	5	5.89e-43	29.7	29.7	6.97646	7.04747	7.01197	0.0355025	Pyruvate:ferredoxin oxidoreductase and related 2-oxoacid:ferredoxin oxidoreductases, alpha subunit
soap12_10509151	2	2	0.0036384	4.2	2.1	6.55858	6.51456	6.53657	0.0220078	Acetyl-CoA carboxylase, carboxyltransferase component (subunits alpha and beta)
soap12_10509153	1	1	0.0052572	9.2	9.2	5.46817	5.54606	5.50712	0.0389456	Biotin carboxyl carrier protein
soap12_10509221	15	15	1.18e-121	27.2	27.5	7.29024	7.46866	7.37945	0.0892112	Pyruvate:ferredoxin oxidoreductase and related 2-oxoacid:ferredoxin oxidoreductases, beta subunit
soap12_10069672	4	4	1.55e-16	22.3	22.3	7.30722	7.35075	7.32898	0.021767	Amidohydrolase family
soap12_10513641	2	2	1.02e-09	6.7	6.7	6.49845	6.51374	6.50609	0.00764422	Hypothetical protein
soap12_10514545	1	1	0.00080027	2.1	2.1	5.83032	6.07081	5.95057	0.120247	DNA-directed RNA polymerase, beta subunit/140 kD subunit
soap12_10518601	4	4	6.77e-09	15.5	15.5	7.05629	7.21506	7.13568	0.0793804	Iron only hydrogenase large subunit, C-terminal domain
soap12_10520893	1	1	0.0017398	2.4	2.4	7.0026	6.96975	6.98617	0.0164233	ABC-type dipeptide transport system, periplasmic component
soap12_10072391	1	1	2.3e-09	4.8	4.8	6.29616	6.16909	6.23262	0.063537	ABC-type sugar transport system, ATPase component
soap12_10525404	2	2	0.00014211	28.4	28.4	5.87437	5.90476	5.88957	0.0151936	Ribosomal protein S18
soap12_10528777	2	2	0.00052343	7.1	7.1	5.82302	6.26323	6.04313	0.220108	(acyl-carrier-protein) S-malonyltransferase
soap12_10534562	1	1	0.00058475	2.5	2.5	5.98485	6.10367	6.04426	0.0594101	Hypothetical protein
soap12_10534658	3	3	3.32e-08	9.4	9.4	6.9917	6.96495	6.97833	0.0133784	6-phosphofructokinase
soap12_10539574	5	2	6.58e-32	5.1	5.1	6.76492	6.79413	6.77952	0.0146084	Pyruvate:ferredoxin oxidoreductase and related 2-oxoacid:ferredoxin oxidoreductases, alpha subunit
soap12_10543045	1	1	0.00037076	4.6	4.6	7.06435	6.9225	6.99342	0.0709217	Phosphoserine aminotransferase
soap12_10007382	1	1	0.010428	4.8	4.8	8.33588	8.18851	8.26219	0.0736862	Cysteine sulfinate desulfinase/cysteine desulfurase and related enzymes
soap12_10543678	1	1	1.94e-39	3.5	3.5	6.16101	6.174	6.16751	0.00649659	Predicted cobalamin binding protein - COG5012
soap12_10078182	1	1	0.00084276	5.3	5.3	6.47462	6.63996	6.55729	0.0826701	UDP-N-acetyl-D-mannosaminuronate dehydrogenase
soap12_10080161	1	1	0.00044373	4.9	4.9	5.4834	5.7124	5.5979	0.114498	Nucleoside-diphosphate-sugar epimerases
soap12_10548648	1	1	0.0020505	5.3	5.3	6.5202	6.86936	6.69478	0.174583	Flagellar motor switch protein
soap12_10551461	1	1	0.00028719	7.8	7.8	6.68771	6.58679	6.63725	0.0504588	NADH:ubiquinone oxidoreductase 24 kD subunit
soap12_10000871	1	1	5.8e-05	12.1	12.1	5.26453	5.27621	5.27037	0.00583724	Predicted TIM-barrel enzyme
soap12_10082162	7	7	9.55e-27	61.4	61.4	7.32942	7.1941	7.26176	0.0676602	Hypothetical protein
soap12_10097701	1	1	0.0034757	4.1	4.1	5.98157	6.02788	6.00473	0.0231527	Methylmalonyl-CoA mutase, N-terminal domain/subunit
soap12_10098742	4	3	9.01e-20	23.3	23.3	7.30955	7.31618	7.31286	0.00331755	ABC-type sugar transport system, periplasmic component
soap12_10110011	1	1	9.53e-07	12.2	12.2	5.88601	6.05316	5.96958	0.0835721	Enoyl-CoA hydratase/carnithine racemase
soap12_10112541	3	3	4.79e-23	13.7	13.7	6.87684	6.82948	6.85316	0.0236789	Aerobic-type carbon monoxide dehydrogenase, large subunit CoxL/CutL homologs
soap12_10117061	5	5	4.05e-72	27.9	25.1	6.84042	6.85373	6.84708	0.00665746	Uncharacterized ABC-type transport system, periplasmic component/surface lipoprotein
soap12_10120102	1	1	1.11e-08	15.5	15.5	5.64593	6.01174	5.82884	0.182903	Hypothetical protein
soap12_10120511	1	1	0.0043175	3.1	3.1	6.26427	6.54023	6.40225	0.137977	Subtilisin-like serine proteases
soap12_10123233	1	1	4.5e-09	15.1	15.1	5.68771	6.10968	5.89869	0.210986	Uncharacterized protein conserved in bacteria
soap12_10126681	1	1	0.00019796	4.8	4.8	6.60205	6.51996	6.561	0.041045	Permeases
soap12_10132461	2	2	0.0014836	7.6	7.6	6.18921	6.33296	6.26109	0.0718769	Dihydrodipicolinate synthase/N-acetylneuraminate lyase
soap12_10141541	8	5	5.56e-31	45.6	31.1	6.96255	6.67648	6.81952	0.143033	Glutamate dehydrogenase/leucine dehydrogenase
soap12_10144391	5	5	1.57e-25	19.9	19.9	6.97793	6.98412	6.98103	0.0030964	NAD-dependent aldehyde dehydrogenases
soap12_10151921	3	3	1.93e-12	11.5	11.5	6.60195	6.6411	6.62152	0.0195729	7-keto-8-aminopelargonate synthetase and related enzymes
soap12_10158431	1	1	0.010047	7.1	7.1	4.99602	5.21397	5.10499	0.108976	Aldo/keto reductases, related to diketogulonate reductase
soap12_10164161	1	1	0.0053792	7.1	7.1	5.83031	6.34533	6.08782	0.257511	Fructose/tagatose bisphosphate aldolase
soap12_10168192	2	2	1.81e-05	51.8	32.1	6.10137	6.03846	6.06992	0.0314539	Hypothetical protein
soap12_10183743	1	1	5.44e-16	35.3	35.3	5.57312	5.69758	5.63535	0.0622313	Predicted redox protein, regulator of disulfide bond formation - COG0425
soap12_10188253	1	1	1.04e-05	14.4	14.4	5.66537	5.97601	5.82069	0.155318	Hypothetical protein
soap12_10191001	5	5	4.23e-30	24.2	24.2	6.90526	6.93686	6.92106	0.0158022	Pyruvate:ferredoxin oxidoreductase and related 2-oxoacid:ferredoxin oxidoreductases, alpha subunit
soap12_10193231	6	6	3.92e-21	19.2	19.2	7.01837	7.08575	7.05206	0.0336933	Ornithine/acetylornithine aminotransferase
soap12_10195652	1	1	0.0020091	4.4	4.4	6.61332	6.7569	6.68511	0.0717892	Trypsin-like serine proteases, typically periplasmic, contain C-terminal PDZ domain
soap12_10196912	4	4	1.35e-31	39.5	39.5	6.9451	7.01178	6.97844	0.0333389	Hypothetical protein
soap12_10197232	2	2	1.04e-23	6.9	10.4	5.71811	5.72827	5.72319	0.00508068	Glycine/serine hydroxymethyltransferase
soap12_10201021	2	2	0.00030176	13.5	13.5	5.33278	5.79669	5.56473	0.231952	Starch synthase catalytic domain
soap12_10202941	4	3	6.29e-42	17.9	17.9	6.75163	6.98575	6.86869	0.117056	Formyltetrahydrofolate synthetase
soap12_10211862	3	3	7.62e-19	30.9	30.9	5.91982	6.25696	6.08839	0.168571	Predicted phosphatase homologous to the C-terminal domain of histone macroH2A1 - COG2110
soap12_10212192	4	4	3.27e-19	34.3	34.3	6.65671	6.70261	6.67966	0.0229501	Hypothetical protein
soap12_10213801	1	1	2.65e-07	5.9	5.9	5.98103	5.95054	5.96578	0.0152496	Indolepyruvate ferredoxin oxidoreductase, alpha and beta subunits
soap12_10216841	4	4	5.22e-18	16	13.6	6.67344	6.63597	6.65471	0.0187394	Peptidase family M49
soap12_10218322	4	4	8.05e-18	34.6	34.6	6.98988	6.75299	6.87143	0.118446	Hypothetical protein
soap12_10226611	2	2	6.18e-06	14.2	14.2	5.7798	5.83901	5.8094	0.029604	Phosphotransacetylase
soap12_10235391	3	3	4.2e-08	7.5	7.5	6.65972	6.67262	6.66617	0.00645382	FOG: PKD repeat
soap12_10236522	2	2	6.91e-23	12.4	12.4	7.55345	7.55171	7.55258	0.000869989	Hypothetical protein
soap12_10247624	1	1	4.35e-05	22.9	22.9	5.58165	5.68622	5.63393	0.0522811	Translation elongation factors (GTPases)
soap12_10252791	1	1	0.0057281	5.4	5.4	5.18515	5.39976	5.29245	0.107307	Phosphoribosylpyrophosphate synthetase
soap12_10253341	12	7	1.57e-217	68.2	68.2	7.92454	8.09681	8.01067	0.086134	ABC-type sugar transport system, periplasmic component
soap12_10260632	4	4	6.88e-10	30.8	9.2	6.73326	6.79042	6.76184	0.0285787	Molecular chaperone (small heat shock protein)
soap12_10269243	2	2	8.81e-12	58.5	58.5	5.96463	5.8813	5.92297	0.0416665	Desulfoferrodoxin
soap12_10030191	1	1	0.0043637	4.5	4.5	6.03957	6.08243	6.061	0.0214268	Oligoendopeptidase F
soap12_10270651	1	1	6.74e-06	25.9	25.9	5.84007	5.90337	5.87172	0.031646	Glyceraldehyde-3-phosphate dehydrogenase/erythrose-4-phosphate dehydrogenase
soap12_10283603	2	2	1.7e-10	21.3	21.3	5.30756	5.39811	5.35284	0.0452767	Uncharacterized conserved protein - COG2445
soap12_10283641	4	4	4.82e-07	38.7	38.7	6.33911	6.13332	6.23621	0.102899	Thioredoxin domain-containing protein
Ga0082206_1022681	5	2	4.82e-31	73.9	73.9	7.50595	7.51045	7.5082	0.0022506	Methyl coenzyme M reductase, beta subunit
Ga0082206_1026143	2	2	3.94e-12	20.5	20.5	6.80492	6.79919	6.80205	0.00286355	Hypothetical protein
Ga0082206_1036541	1	1	2.55e-20	49.2	49.2	5.12277	5.12418	5.12348	0.000702663	Hypothetical protein
Ga0082206_1000451	1	1	1.36e-05	2.5	2.5	5.60538	5.28196	5.44367	0.161708	Helicase conserved C-terminal domain
Ga0082206_1053241	5	4	9.95e-14	13	13	7.30298	7.1724	7.23769	0.0652907	Hypothetical protein
Ga0082206_1000453	7	7	8.49e-26	37.1	27.5	6.73782	6.83622	6.78702	0.0492011	Uncharacterized protein predicted to be involved in DNA repair
Ga0082206_1000454	6	6	9.05e-25	18.3	18.3	6.99362	6.73396	6.86379	0.129831	Hypothetical protein
Ga0082206_1000456	1	1	0.00080449	9.4	9.4	5.42192	5.21969	5.3208	0.101114	Uncharacterized protein predicted to be involved in DNA repair (RAMP superfamily)
Ga0082206_1004111	2	2	1.99e-12	54.7	54.7	6.62791	6.64682	6.63736	0.00945345	Acyl carrier protein
Ga0082206_1085775	1	1	0.005787	7	7	5.28702	5.44804	5.36753	0.0805119	TRAP-type C4-dicarboxylate transport system, periplasmic component
Ga0082206_1091931	2	2	9.8e-96	41.9	41.9	6.51444	6.62705	6.57074	0.0563034	Hypothetical protein
Ga0082206_1091932	1	1	0.00020324	9.8	9.8	6.02288	6.31996	6.17142	0.148539	Ornithine carbamoyltransferase
Ga0082206_1100721	2	1	4.46e-05	25.3	25.3	6.87366	6.83258	6.85312	0.0205422	Formate/nitrite family of transporters
Ga0082206_1109781	2	2	7.39e-06	14.8	14.8	6.75412	7.05515	6.90463	0.150515	Hypothetical protein
Ga0082206_1115052	1	1	0.0036695	7.4	7.4	5.39841	5.32513	5.36177	0.0366416	DhnA-type fructose-1,6-bisphosphate aldolase and related enzymes
Ga0082206_1116711	3	2	3.08e-07	8.8	8.8	7.19229	6.95573	7.07401	0.118281	Molecular chaperone
Ga0082206_1120142	2	2	1.12e-50	20.6	20.6	7.79406	7.72585	7.75996	0.0341006	Hypothetical protein
Ga0082206_1120681	1	1	0.00010299	32.7	32.7	5.51264	5.34655	5.4296	0.0830479	Preprotein translocase subunit Sec61beta
Ga0082206_1125531	6	5	3.45e-34	14.4	14.4	8.0803	8.07221	8.07626	0.0040443	Aerobic-type carbon monoxide dehydrogenase, large subunit CoxL/CutL homologs
Ga0082206_1128040	4	4	6.21e-70	48.4	47.8	6.60901	6.43691	6.52296	0.0860487	Glycine/sarcosine/betaine reductase component B subunits
Ga0082206_1128041	3	3	5.25e-27	35.7	35.7	6.17322	6.10588	6.13955	0.0336654	Glycine/sarcosine/betaine reductase component B subunits
Ga0082206_1128042	2	2	0.00032853	16.1	16.1	6.31385	6.29848	6.30616	0.00768211	Glycine/sarcosine/betaine reductase selenoprotein B (GRDB)
Ga0082206_1130563	2	2	0.000787	9.7	9.7	5.98931	6.06292	6.02611	0.0368064	SOR/SNZ family
Ga0082206_1132361	1	1	0.0062593	8.4	8.4	6.32913	6.48017	6.40465	0.0755159	Hypothetical protein
Ga0082206_1055722	1	1	0.010223	8.2	8.2	6.47324	6.44498	6.45911	0.0141288	Aldehyde:ferredoxin oxidoreductase
Ga0082206_1137571	1	1	0.0060442	17.7	17.7	5.38139	4.04524	4.71332	0.668071	Ribosomal protein S16
Ga0082206_1007531	6	2	7.49e-18	28.1	25	5.78272	6.10034	5.94153	0.15881	3-hydroxyacyl-CoA dehydrogenase
Ga0082206_1153151	2	1	1.15e-15	7.9	7.9	6.11667	6.28894	6.20281	0.0861339	NAD-dependent aldehyde dehydrogenases
Ga0082206_1001093	5	5	1.31e-16	19.1	19.1	7.28323	7.2629	7.27307	0.0101658	Peptidase dimerisation domain
Ga0082206_1169381	1	1	0.0014729	3.1	3.1	6.36001	6.20022	6.28011	0.0798926	Hypothetical protein
Ga0082206_1008202	1	1	3.17e-09	14.9	14.9	6.46786	6.51647	6.49216	0.0243048	Hypothetical protein
Ga0082206_1008222	14	14	6.26e-130	51.2	53.6	7.76092	7.78253	7.77172	0.0108051	Hypothetical protein
Ga0082206_1001123	20	20	4.02e-221	52.7	52.2	8.14373	8.22295	8.18334	0.0396088	ABC-type oligopeptide transport system, periplasmic component
Ga0082206_1179621	2	2	2.98e-11	58.1	27	5.43185	5.53519	5.48352	0.0516734	Hypothetical protein
Ga0082206_1181501	2	2	2.39e-09	20.9	20.9	6.6166	6.71713	6.66687	0.0502639	Hypothetical protein
Ga0082206_1394861	6	1	8.26e-52	63.4	63.4	6.25621	6.09625	6.17623	0.0799815	Hypothetical protein
Ga0082206_1009186	56	53	0	83.6	86.9	9.17225	9.24615	9.2092	0.0369506	Bacterial extracellular solute-binding proteins, family 5 Middle
Ga0082206_1210001	1	1	2.04e-14	20.6	20.6	5.2959	5.28253	5.28921	0.00668267	Hypothetical protein
Ga0082206_1234921	3	3	2.01e-54	34.8	34.8	6.85213	6.38977	6.62095	0.231182	Hypothetical protein
Ga0082206_1234922	2	2	0.00012128	11.8	11.8	5.58392	6.34331	5.96362	0.379693	Pyruvate:ferredoxin oxidoreductase and related 2-oxoacid:ferredoxin oxidoreductases, beta subunit
Ga0082206_1234923	3	3	1.44e-09	51.2	51.2	6.82185	6.71866	6.77025	0.051594	Hypothetical protein
Ga0082206_1010341	1	1	0.0016148	12	12	6.38987	6.56233	6.4761	0.086227	Hypothetical protein
Ga0082206_1010352	2	2	1.56e-11	13.9	24.2	5.27272	5.56222	5.41747	0.144749	Predicted Zn-dependent hydrolases of the beta-lactamase fold - COG2220
Ga0082206_1242753	1	1	3.89e-05	15.4	15.4	6.04159	5.78446	5.91303	0.128565	CO dehydrogenase/acetyl-CoA synthase delta subunit (corrinoid Fe-S protein)
Ga0082206_1257783	1	1	0.001815	18.1	18.1	4.91335	6.15767	5.53551	0.62216	Iron hydrogenase small subunit
Ga0082206_1260372	4	3	4.71e-16	32.4	32.4	5.75519	5.87388	5.81453	0.0593449	NADH:ubiquinone oxidoreductase 24 kD subunit
Ga0082206_1275251	3	3	1.11e-14	17.9	17.9	6.82797	6.91783	6.8729	0.0449305	Xaa-Pro aminopeptidase
Ga0082206_1011935	2	2	5.51e-06	8.2	8.2	6.23616	6.25818	6.24717	0.0110115	Nicotinic acid phosphoribosyltransferase
Ga0082206_1310191	5	4	3.97e-24	21.6	21.6	6.79624	6.93534	6.86579	0.0695474	Fructose/tagatose bisphosphate aldolase
Ga0082206_1171761	1	1	0.010368	2.8	2.8	7.02645	6.59878	6.81262	0.213836	Hypothetical protein
Ga0082206_1312613	1	1	0.001671	15.5	15.5	5.32846	4.32329	4.82588	0.502584	Predicted NADH:ubiquinone oxidoreductase, subunit RnfG
Ga0082206_1013374	2	2	1.16e-19	15.1	15.1	6.3938	6.21919	6.3065	0.0873059	DNA polymerase sliding clamp subunit (PCNA homolog)
Ga0082206_1319011	3	1	4.49e-08	17	17	5.50951	5.32813	5.41882	0.0906884	Rubrerythrin
Ga0082206_1013872	8	4	1e-123	51	51	7.43962	7.57942	7.50952	0.0699004	Hypothetical protein
Ga0082206_1330131	4	2	1.38e-20	51.3	51.3	6.19399	6.1304	6.16219	0.0317943	Rubrerythrin
Ga0082206_1330451	2	2	1.81e-18	31.7	31.7	5.74323	5.72092	5.73207	0.0111539	Phosphotransferase system, mannose/fructose/N-acetylgalactosamine-specific component IID
Ga0082206_1330452	3	3	7.47e-35	48.1	48.1	6.63873	6.55256	6.59564	0.043085	Phosphotransferase system, mannose/fructose/N-acetylgalactosamine-specific component IID
Ga0082206_1014385	4	4	3.48e-10	15.4	15.4	6.4677	6.47528	6.47149	0.00379098	Phosphoglycerate dehydrogenase and related dehydrogenases
Ga0082206_1015011	9	9	2.74e-31	53.1	61.5	7.15415	7.13027	7.14221	0.0119403	Amidohydrolase family
Ga0082206_1364141	4	4	5.71e-17	49.1	49.1	6.97259	6.90382	6.9382	0.0343851	Hypothetical protein
Ga0082206_1368842	1	1	7.33e-05	9.6	9.6	6.57578	6.63591	6.60584	0.0300646	SLBB domain
Ga0082206_1016971	2	2	1.19e-12	22.5	22.5	5.58843	5.97128	5.77985	0.191424	Nitroreductase
Ga0082206_1394841	3	3	1.17e-08	30.7	30.7	6.11019	6.08664	6.09842	0.0117705	Ribosomal protein S7
Chloroflexi contigs
Protein ID (IMG Locus Tag)	Peptides	Unique peptides	PEP	Sequence coverage Exp1 [%]	Sequence coverage Exp2 [%]	Log10(LFQ) Exp1	Log10(LFQ) Exp2	Average Log10(LFQ)	STD	Enzyme
soap12_10084383	1	1	0.00058592	8.3	8.3	5.48369	5.5323	5.50799	0.0243043	Ornithine carbamoyltransferase
soap12_10085841	2	2	1.31e-05	5.2	9.2	5.55162	5.01364	5.28263	0.268992	Cystathionine beta-lyases/cystathionine gamma-synthases
soap12_10001641	3	3	1.19e-28	20.1	20.1	7.16239	7.06262	7.1125	0.0498828	ABC-type Fe3+ transport system, periplasmic component
soap12_10010831	1	1	0.0014288	27.9	27.9	6.24841	6.27905	6.26373	0.015318	Hypothetical protein
soap12_10105101	6	4	9.72e-28	28.9	28.9	7.27049	7.29511	7.2828	0.0123063	Uncharacterized anaerobic dehydrogenase
soap12_10136713	4	2	6.53e-14	31.7	28	6.02383	6.20082	6.11233	0.0884974	Tetrahydromethanopterin S-methyltransferase, subunit H
soap12_10146122	4	1	1.55e-23	22.9	12.5	6.13255	5.95706	6.0448	0.0877434	Glyceraldehyde-3-phosphate dehydrogenase/erythrose-4-phosphate dehydrogenase
soap12_10185381	1	1	4.94e-07	6.4	6.4	5.5908	5.53286	5.56183	0.0289705	Di- and tripeptidases
soap12_10190981	4	4	3.04e-73	15.2	12.4	6.78002	6.71885	6.74944	0.0305858	Hypothetical protein
soap12_10192921	13	12	3.9e-131	49.8	49.8	7.62119	7.70935	7.66527	0.0440798	Glycerol kinase
soap12_10232302	2	1	1.59e-41	18.7	18.7	6.85206	6.87651	6.86428	0.0122238	Electron transfer flavoprotein, alpha subunit
soap12_10252542	11	6	1.88e-81	48.8	48.8	7.57153	7.64116	7.60635	0.0348113	Bacterial extracellular solute-binding proteins, family 5 Middle
soap12_10254201	1	1	0.00011543	2.8	2.8	5.60001	5.52948	5.56475	0.0352662	ABC-type sugar transport system, periplasmic component
soap12_10273931	11	11	4.84e-75	29.4	27	7.52016	7.45647	7.48831	0.0318418	Hypothetical protein
soap12_10279122	19	7	7.61e-290	90.9	88.8	8.37836	8.37851	8.37843	7.26792e-05	Hypothetical protein
soap12_10291212	3	3	3.18e-08	10.9	13.6	6.34918	6.01928	6.18423	0.164949	ABC-type dipeptide/oligopeptide/nickel transport system, ATPase component
soap12_10292401	15	15	8.72e-156	52.1	52.1	8.21272	8.1653	8.18901	0.0237082	Acetyl-CoA acetyltransferase
soap12_10292851	2	2	0.0020744	2.3	6.5	5.18941	5.1294	5.1594	0.0300031	L-fucose isomerase and related proteins
soap12_10293251	9	8	4.84e-38	28.9	31.3	7.47719	7.47267	7.47493	0.00226246	Predicted dehydrogenases and related proteins
soap12_10293471	2	2	1.79e-11	2.8	5.4	6.47945	6.28396	6.3817	0.0977445	ABC-type sugar transport system, periplasmic component
soap12_10295451	5	5	1.09e-23	34.2	34.2	6.78847	6.5998	6.69413	0.0943348	Copper amine oxidase N-terminal domain
soap12_10297132	2	2	4.4e-41	33.9	33.9	6.60457	6.60422	6.60439	0.000178187	Acetyl-CoA acetyltransferase
soap12_10307422	1	1	0.00023704	4.4	4.4	6.21972	6.08203	6.15087	0.0688422	PEGA domain
soap12_10307783	1	1	0.0010901	5	5	6.31904	6.37947	6.34926	0.0302126	Peroxiredoxin
soap12_10317301	17	14	1e-279	54.6	54.6	7.96062	7.97444	7.96753	0.00690982	Hypothetical protein
soap12_10318272	5	2	3.4e-31	17.4	17.4	6.26935	6.244	6.25668	0.0126723	Hypothetical protein
soap12_10320531	21	16	1.61e-148	71.7	71.7	7.84641	7.80236	7.82438	0.0220275	ABC-type sugar transport system, periplasmic component
soap12_10337142	5	5	6.9e-12	29.4	18.3	6.13117	5.98393	6.05755	0.0736183	Hypothetical protein
soap12_10341662	2	2	1.25e-06	5.7	5.7	7.24214	7.47763	7.35989	0.117742	Tetrahydromethanopterin S-methyltransferase, subunit D
soap12_10341663	4	2	1.83e-19	27.8	27.8	8.32422	8.08636	8.20529	0.11893	Tetrahydromethanopterin S-methyltransferase, subunit E
soap12_10363531	15	15	4e-197	48.7	42.4	7.80573	7.7244	7.76507	0.0406666	Domain of unknown function (DUF3502)
soap12_10375841	19	15	4.73e-184	55.6	56.9	8.04044	7.98985	8.01514	0.0252992	ABC-type dipeptide transport system, periplasmic component
soap12_10378312	2	2	2.66e-08	9.3	4.8	5.38894	6.06213	5.72553	0.336597	ABC-type sugar transport system, periplasmic component
soap12_10387541	7	4	5.06e-86	14	14	7.48038	7.70528	7.59283	0.112451	Predicted solute binding protein - COG3889
soap12_10388732	17	17	5.1e-166	46.2	46.2	8.30274	8.17788	8.24031	0.0624297	Hypothetical protein
soap12_10401482	18	17	3.94e-133	72.9	72.9	7.7364	7.81833	7.77737	0.0409635	Electron transfer flavoprotein, alpha subunit
soap12_10043761	1	1	0.005397	3.1	3.1	6.75988	6.90349	6.83169	0.0718061	Bacterial extracellular solute-binding proteins, family 5 Middle
soap12_10408561	10	4	6.45e-34	16.3	16.3	7.13991	6.80652	6.97321	0.166696	Chaperonin GroEL (HSP60 family)
soap12_10409321	1	1	0.0044436	7	7	6.63363	6.71374	6.67369	0.0400562	6-phosphogluconate dehydrogenase
soap12_10410062	5	5	1.35e-17	14.8	13	6.9263	6.88389	6.90509	0.0212038	L-arabinose isomerase
soap12_10417033	2	2	3.43e-06	11.9	11.9	6.09527	5.65923	5.87725	0.218021	Response regulators consisting of a CheY-like receiver domain and a winged-helix DNA-binding domain
soap12_10417811	1	1	0.0012544	1.7	1.7	6.45274	6.50457	6.47865	0.0259146	Glycine/serine hydroxymethyltransferase
soap12_10424253	10	2	3.21e-56	31.5	38.9	6.2745	6.37392	6.32421	0.0497094	GTPases - translation elongation factors
soap12_10430131	2	2	2.82e-05	5.7	5.7	6.51582	6.48736	6.50159	0.0142281	Alpha-L-arabinofuranosidase
soap12_10445803	1	1	0.00391	3.7	3.7	5.47688	5.51644	5.49666	0.0197839	Predicted pyridoxal phosphate-dependent enzyme apparently involved in regulation of cell wall biogenesis - COG0399
soap12_10455901	1	1	6.75e-10	13.6	13.6	6.03346	6.18219	6.10783	0.0743612	Phosphoenolpyruvate carboxykinase (ATP)
soap12_10456313	18	7	0	90.9	88.8	7.4131	7.35658	7.38484	0.0282591	Hypothetical protein
soap12_10458631	1	1	5e-07	4	4	5.81333	5.42883	5.62108	0.192252	ABC-type dipeptide/oligopeptide/nickel transport systems, permease components
soap12_10459013	22	20	0	60.4	60.4	8.78285	8.92444	8.85364	0.0707998	Hypothetical protein
soap12_10460861	1	1	0.0017691	3.9	3.9	5.98498	6.05385	6.01941	0.0344324	ABC-type sugar transport system, periplasmic component
soap12_10462382	1	1	7.21e-05	2.1	2.1	6.09279	6.28285	6.18782	0.0950289	ABC-type dipeptide transport system, periplasmic component
soap12_10464602	3	2	8.94e-12	5.6	5.6	6.91343	6.84765	6.88054	0.0328871	Polyribonucleotide nucleotidyltransferase (polynucleotide phosphorylase)
soap12_10477112	23	19	0	59.3	56.2	8.55686	8.59389	8.57538	0.018519	ABC-type dipeptide transport system, periplasmic component
soap12_10503242	4	4	4.94e-26	12.3	12.3	7.284	7.24072	7.26236	0.021639	Outer membrane protein and related peptidoglycan-associated (lipo)proteins
soap12_10503923	1	1	3.03e-05	5.1	5.1	5.39457	5.47586	5.43522	0.0406429	DNA polymerase sliding clamp subunit (PCNA homolog)
soap12_10508171	24	18	0	61.6	61.6	8.36427	8.38358	8.37393	0.00965625	ABC-type dipeptide transport system, periplasmic component
soap12_10513144	8	4	1.57e-135	54.6	54.6	7.89784	7.9648	7.93132	0.0334828	Hypothetical protein
soap12_10554237	2	2	1.98e-13	13	13	5.76446	5.905	5.83473	0.0702683	ABC-type sugar transport system, periplasmic component
soap12_105542312	13	6	1.05e-46	60.5	60.5	6.53742	6.50416	6.52079	0.016629	ABC-type sugar transport system, periplasmic component
soap12_10063541	4	4	1.81e-32	20.2	20.2	6.65226	6.56016	6.60621	0.0460491	ABC-type sugar transport system, periplasmic component
soap12_10065982	4	4	9.17e-45	34.8	34.8	6.91546	6.92606	6.92076	0.00530331	Hypothetical protein
soap12_10069371	9	1	1.63e-55	21.8	29.5	6.50834	6.42844	6.46839	0.0399493	GTPases - translation elongation factors
soap12_10069821	3	1	1.09e-20	15.6	15.6	6.41194	6.40444	6.40819	0.00374957	Phosphoenolpyruvate synthase/pyruvate phosphate dikinase
soap12_10070571	5	3	5.19e-21	11.8	11.8	7.77311	7.3755	7.57431	0.198807	Hypothetical protein
soap12_10073631	2	1	2.1e-08	9.3	9.3	6.69608	6.4518	6.57394	0.122137	Phosphoenolpyruvate synthase/pyruvate phosphate dikinase
Tenericutes contigs
Protein ID (IMG Locus Tag)	Peptides	Unique peptides	PEP	Sequence coverage Exp1 [%]	Sequence coverage Exp2 [%]	Log10(LFQ) Exp1	Log10(LFQ) Exp2	Average Log10(LFQ)	STD	Enzyme
soap12_10521671	2	2	1.11e-10	6.5	6.5	5.94186	5.96758	5.95472	0.0128585	Hypothetical protein
soap12_10521672	15	15	1.52e-140	58.8	59	7.72935	7.87817	7.80376	0.0744101	Maltose-binding periplasmic proteins/domains
soap12_10521673	18	18	5.15e-205	39.1	39.1	7.96468	8.1827	8.07369	0.10901	Bacterial pullanase-associated domain
soap12_10523762	2	1	3.42e-15	5.1	5.1	6.87383	7.13478	7.0043	0.130478	Enolase
soap12_105386910	1	1	0.0039619	7.4	7.4	6.05801	6.06989	6.06395	0.00594088	D-aminopeptidase
soap12_10548393	1	1	0.0015904	5	5	6.01077	5.98091	5.99584	0.0149294	Uncharacterized conserved protein - COG1704
soap12_10276422	3	3	3.03e-47	27.1	27.1	5.52964	5.91541	5.72252	0.192885	CRISPR-associated protein TM1802 (cas_TM1802)
soap12_10276423	12	12	1.42e-174	71.7	71.7	7.56949	7.81467	7.69208	0.122591	Uncharacterized protein predicted to be involved in DNA repair - COG3649
Thermotogae contigs
Protein ID (IMG Locus Tag)	Peptides	Unique peptides	PEP	Sequence coverage Exp1 [%]	Sequence coverage Exp2 [%]	Log10(LFQ) Exp1	Log10(LFQ) Exp2	Average Log10(LFQ)	STD	Enzyme
soap12_10179661	14	14	3.41e-195	69	69	8.20483	8.35451	8.27967	0.0748433	Hypothetical protein
soap12_10179662	10	4	5.44e-131	54.2	54.2	8.05595	7.86257	7.95926	0.0966924	1,4-alpha-glucan branching enzyme
soap12_10226902	2	2	1.41e-08	6.3	6.3	6.59975	6.62511	6.61243	0.0126772	Maltose-binding periplasmic proteins/domains
soap12_10314371	3	3	4.22e-06	12	12	6.58479	6.75875	6.67177	0.0869791	Ribosomal protein S2
soap12_10338872	1	1	0.0087592	13.2	13.2	6.18503	6.15445	6.16974	0.0152888	Ribosomal protein S15P/S13E
soap12_10355251	4	3	1.54e-22	15.9	18.7	6.82189	7.08458	6.95323	0.131345	Uncharacterized protein conserved in bacteria (DUF2329)
soap12_10355252	2	2	3.01e-05	9.9	9.9	6.09885	6.04446	6.07166	0.027195	ABC-type sugar transport system, periplasmic component
soap12_10541803	3	3	5.97e-07	5.3	7.9	6.45443	6.5805	6.51747	0.0630349	Oligoendopeptidase F
soap12_10547892	5	5	3.69e-67	46	46	6.77946	6.72998	6.75472	0.0247385	Ribosome recycling factor
soap12_10551602	2	2	7.75e-07	7.4	7.4	6.45401	6.18633	6.32017	0.133836	Uncharacterized protein conserved in bacteria
soap12_10551605	2	2	1.74e-07	15.6	15.6	5.52561	5.82439	5.675	0.149389	Hypothetical protein
soap12_10551793	1	1	0.0034974	13.4	13.4	5.28378	5.55061	5.41719	0.133416	Ribosomal protein L19
soap12_10551798	1	1	3.59e-22	20.9	20.9	5.7816	5.94518	5.86339	0.0817892	Ribosomal protein S16
soap12_105517913	42	41	0	57.9	57.9	8.35732	8.51259	8.43496	0.0776331	Phosphoenolpyruvate synthase/pyruvate phosphate dikinase
soap12_105517915	3	3	1.9e-55	55.2	55.2	6.69414	7.1815	6.93782	0.24368	Glycine cleavage system H protein (lipoate-binding)
soap12_105520012	5	5	1.01e-28	22.2	27	6.64265	6.54992	6.59629	0.046365	dTDP-glucose pyrophosphorylase
soap12_10552741	2	2	1.98e-05	4.7	4.7	6.26529	6.15149	6.20839	0.0568986	Zn-dependent carboxypeptidase
soap12_10552742	2	2	0.00081666	3.5	3.5	5.99454	6.06356	6.02905	0.0345107	Predicted ATP-dependent protease - COG1067
soap12_10552747	3	3	1.16e-05	19.4	19.4	5.92637	5.85627	5.89132	0.0350493	Uncharacterized protein conserved in bacteria
soap12_10554551	7	7	1.61e-122	56.2	56.2	6.91798	6.87778	6.89788	0.0200989	Rubrerythrin
soap12_10554552	3	3	2.62e-26	41	41	6.77283	7.24122	7.00703	0.234198	Desulfoferrodoxin
soap12_10554556	2	2	7.17e-06	19.3	19.3	6.41219	6.02975	6.22097	0.191221	Response regulator containing CheY-like receiver, AAA-type ATPase, and DNA-binding domains
soap12_10554559	32	32	0	80.8	79	8.27277	8.39691	8.33484	0.0620721	S-layer homology domain
soap12_105545510	1	1	0.004007	1.8	1.8	5.641	5.54987	5.59544	0.0455622	Aspartyl-tRNA synthetase
soap12_10555292	2	2	8.16e-07	13	13	6.14129	6.31513	6.22821	0.0869187	Uncharacterized ABC-type transport system, periplasmic component/surface lipoprotein
soap12_10555298	3	3	1.53e-41	13.8	13.8	6.44616	6.54307	6.49462	0.048455	ADP-glucose pyrophosphorylase
soap12_105552910	1	1	0.0017396	12.1	12.1	5.0293	5.05073	5.04002	0.0107125	Nucleoside diphosphate kinase
soap12_105552913	3	3	2.7e-08	20.8	20.8	5.78238	5.7986	5.79049	0.00811143	Hypothetical protein
soap12_105552914	2	2	5.49e-08	6.5	6.5	6.63097	6.75776	6.69436	0.0633969	Predicted GTPase - COG2403
soap12_105552919	2	2	8.85e-09	24.7	24.7	5.69212	5.71383	5.70298	0.0108512	Acyl carrier protein
soap12_10556363	2	2	8.68e-05	24.2	24.2	5.66756	5.82034	5.74395	0.0763919	Ribosomal protein L17
soap12_10556364	2	2	2.32e-06	8.1	8.1	5.30893	5.10322	5.20607	0.102853	DNA-directed RNA polymerase, alpha subunit/40 kD subunit
soap12_10556365	6	6	1.73e-26	38.9	38.9	6.75212	6.71314	6.73263	0.01949	Ribosomal protein S4 and related proteins
soap12_105563614	6	6	2.1e-32	45.2	45.2	6.70637	6.97482	6.84059	0.134224	Ribosomal protein S5
soap12_105563616	2	2	1.24e-11	24.7	24.7	6.01762	6.38468	6.20115	0.183529	Ribosomal protein L6P/L9E
soap12_105563617	5	5	1.52e-13	40.3	32.1	6.30634	6.52662	6.41648	0.110142	Ribosomal protein S8
soap12_105563619	4	4	1.85e-12	30.4	30.4	6.15333	6.13168	6.1425	0.0108221	Ribosomal protein L5
soap12_105563625	7	7	1.35e-56	43.3	43.3	6.54867	6.57848	6.56358	0.0149034	Ribosomal protein S3
soap12_105563626	1	1	0.00059635	10.7	10.7	5.39491	5.67818	5.53654	0.141637	Ribosomal protein L22
soap12_105563627	3	3	2.55e-06	47.4	47.4	6.03499	6.07052	6.05275	0.0177644	Ribosomal protein S19
soap12_105563628	1	1	2.2e-09	9.1	9.1	6.64116	6.65762	6.64939	0.00823159	Ribosomal protein L2
soap12_105563630	3	3	2.4e-14	16.7	16.7	6.04879	5.23967	5.64423	0.404558	Ribosomal protein L4
soap12_105563632	2	2	1.28e-07	22.3	22.3	5.61172	5.50879	5.56025	0.0514689	Ribosomal protein S10
soap12_105563634	4	4	7.35e-22	11.1	11.1	6.60214	6.71169	6.65691	0.0547766	Translation elongation factors (GTPases)
soap12_105563635	8	8	2.12e-72	70.3	70.3	6.92545	7.14625	7.03585	0.110403	Ribosomal protein S7
soap12_105563640	5	5	1.28e-12	40	40	6.51901	6.51733	6.51817	0.000842933	Ribosomal protein S9
Euryarchaeota contigs
Protein ID (IMG Locus Tag)	Peptides	Unique peptides	PEP	Sequence coverage Exp1 [%]	Sequence coverage Exp2 [%]	Log10(LFQ) Exp1	Log10(LFQ) Exp2	Average Log10(LFQ)	STD	Enzyme
soap12_10000451	3	1	6.66e-29	16.3	16.3	6.59203	6.42123	6.50663	0.0854035	Formylmethanofuran dehydrogenase subunit B
soap12_10326301	1	1	0.0044368	2.2	2.2	5.56031	5.5433	5.55181	0.00850759	Hypothetical protein
soap12_10331371	1	1	0.011987	3.9	3.9	5.73877	5.7956	5.76719	0.0284147	Cation transport ATPase
soap12_10356803	2	2	6.04e-08	18.6	18.6	6.45935	6.39106	6.4252	0.0341443	Hypothetical protein
soap12_10419631	1	1	0.0013413	1.5	1.5	5.76975	5.7444	5.75708	0.0126757	Hypothetical protein
soap12_10472131	6	6	4.02e-16	22.4	22.4	6.93224	6.8214	6.87682	0.0554191	Predicted cobalamin binding protein - COG5012
soap12_10472132	5	5	1.84e-30	9.8	11.5	7.38805	7.34553	7.36679	0.0212587	Methanol-cobalamin methyltransferase B subunit
soap12_10479621	1	1	0.00080676	5.9	5.9	5.13931	4.73585	4.93758	0.201729	CRISPR-associated protein (Cas_Cas5)
soap12_10505183	3	2	1.35e-09	30.6	9.7	4.66012	5.80048	5.2303	0.570184	Mannose-6-phosphate isomerase
soap12_10524623	3	2	6.75e-08	4.3	5.1	6.41536	6.60089	6.50812	0.0927642	Methyl coenzyme M reductase, alpha subunit
soap12_10524624	6	6	4e-14	21.8	21.8	6.73149	6.76512	6.74831	0.0168162	Methyl coenzyme M reductase, gamma subunit
soap12_10524626	4	4	2.8e-29	17.3	17.3	6.84304	6.98367	6.91335	0.0703136	Methyl coenzyme M reductase, beta subunit
soap12_10528182	1	1	0.010377	2.2	2.2	5.27152	4.92054	5.09603	0.175488	Chaperonin GroEL (HSP60 family)
soap12_10538712	3	3	3.42e-52	19.2	19.2	7.08693	7.08131	7.08412	0.00280886	Phosphotransacetylase
soap12_10551527	6	2	1.09e-92	29.7	28.1	6.85722	6.45585	6.65653	0.200684	Methyl coenzyme M reductase, beta subunit
soap12_105515210	7	7	1.07e-43	26.6	26.6	8.01313	7.8412	7.92716	0.0859678	Methyl coenzyme M reductase, gamma subunit
soap12_105515211	7	2	1.71e-237	11.6	11.6	7.55479	7.55269	7.55374	0.00104968	Methyl coenzyme M reductase, alpha subunit
soap12_10552191	1	1	2.38e-05	6.2	6.2	5.9629	5.75763	5.86027	0.102636	Ni,Fe-hydrogenase III large subunit
soap12_10155943	1	1	0.0087634	6.8	6.8	5.18073	5.06603	5.12338	0.0573501	ABC-type amino acid transport/signal transduction systems, periplasmic component/domain
soap12_10160451	11	11	2.82e-92	42.1	37.1	7.35645	7.37478	7.36562	0.00916922	Bacterial extracellular solute-binding proteins, family 5 Middle
soap12_10178931	2	2	9.1e-13	14	14	7.00745	7.07063	7.03904	0.0315899	Heterodisulfide reductase, subunit B
soap12_10306612	2	2	3.74e-08	20.4	20.4	5.66597	5.82853	5.74725	0.0812828	Acetolactate synthase, small (regulatory) subunit
Ga0082206_1021662	1	1	0.0010129	36.4	36.4	5.90029	5.93494	5.91761	0.0173287	Hypothetical protein
Ga0082206_1108061	11	4	4.89e-165	88.1	68.7	7.75979	7.67284	7.71631	0.0434761	Uncharacterized ABC-type transport system, periplasmic component/surface lipoprotein
Ga0082206_1118831	1	1	0.010854	12	12	5.99807	4.90357	5.45082	0.547247	Hypothetical protein
Ga0082206_1125042	3	3	3.75e-15	13.9	13.9	6.79109	6.75247	6.77178	0.0193079	Hypothetical protein
Ga0082206_1008724	1	1	5.15e-06	6.4	6.4	5.38434	5.4824	5.43337	0.0490332	ABC-type sugar transport system, periplasmic component
Ga0082206_1128451	2	1	5.33e-15	33.7	33.7	6.92105	6.50951	6.71528	0.20577	Hypothetical protein
Ga0082206_1129621	11	2	2.52e-173	49.2	49.2	7.26715	7.20306	7.2351	0.0320441	Uncharacterized anaerobic dehydrogenase
Ga0082206_1156872	2	2	0.00059304	9.7	9.7	5.57203	5.62175	5.59689	0.0248563	Glyceraldehyde-3-phosphate dehydrogenase/erythrose-4-phosphate dehydrogenase
Ga0082206_1161503	1	1	0.0014525	13.5	13.5	5.9728	5.58114	5.77697	0.195829	ABC-type oligopeptide transport system, ATPase component
Ga0082206_1384112	1	1	0.001475	9	9	5.6338	5.10971	5.37176	0.262044	Hypothetical protein
Ga0082206_1010833	1	1	6.95e-14	13.1	13.1	5.42896	5.46598	5.44747	0.0185085	Predicted RNA-binding protein
Ga0082206_1000222	6	6	2.63e-33	22.7	22.7	6.86434	6.9361	6.90022	0.0358787	Alpha-amylase/alpha-mannosidase
Ga0082206_1235931	1	1	0.0077688	5.1	5.1	5.2625	5.25042	5.25646	0.00603927	Isocitrate/isopropylmalate dehydrogenase
Ga0082206_1015074	17	15	2.8e-92	58.1	65.5	8.0859	8.14013	8.11301	0.027117	Coenzyme F420-dependent N(5),N(10)-methenyltetrahydromethanopterin dehydrogenase
Ga0082206_1305231	3	2	4.17e-14	35.3	35.3	6.81284	6.7292	6.77102	0.0418213	Hypothetical protein
Ga0082206_1015124	5	5	3.83e-19	28	28	7.03623	7.05584	7.04603	0.00980365	Hypothetical protein
Ga0082206_1328953	4	4	3.85e-11	39.9	33.3	7.40247	7.40441	7.40344	0.00096916	Coenzyme F420-dependent N5,N10-methylene tetrahydromethanopterin reductase and related flavin-dependent oxidoreductases
Ga0082206_1000223	1	1	0.0085216	37.9	37.9	5.84246	6.04084	5.94165	0.0991901	Hypothetical protein
Ga0082206_1366403	1	1	0.008956	4.9	4.9	5.82422	6.00548	5.91485	0.0906319	Hypothetical protein
Ga0082206_1367773	3	3	8.68e-24	13.3	13.3	5.77154	5.79634	5.78394	0.0124012	Translation initiation factor 2, beta subunit (eIF-2beta)/eIF-5 N-terminal domain
Ga0082206_1394161	1	1	0.0056495	16.7	16.7	5.21558	5.20162	5.2086	0.00698456	Cytotoxic translational repressor of toxin-antitoxin stability system
Ga0082206_1396773	2	1	0.055471	32.8	32.8	5.63583	4.93003	5.28293	0.352897	DhnA-type fructose-1,6-bisphosphate aldolase and related enzymes
Ga0082206_1401252	3	3	2.46e-09	36.2	36.2	6.34669	6.6836	6.51514	0.168455	Hypothetical protein
Ga0082206_1003477	5	5	1.39e-13	17.7	17.7	6.8484	6.88802	6.86821	0.0198118	Maltose-binding periplasmic proteins/domains
Ga0082206_1000872	1	1	0.0017939	6.1	6.1	6.08785	6.17626	6.13206	0.0442063	Acetyl-CoA acetyltransferase
Ga0082206_1031821	2	2	2.9e-07	23.6	23.6	6.30166	6.31486	6.30826	0.00659885	ABC-type multidrug transport system, ATPase component
Ga0082206_1047932	5	2	3.88e-33	44.8	44.8	7.55228	7.47486	7.51357	0.0387109	Tetrahydromethanopterin S-methyltransferase, subunit A
Ga0082206_1053842	3	3	2.39e-74	63.1	63.1	7.38279	7.8486	7.6157	0.232905	Methyl coenzyme M reductase, beta subunit
Ga0082206_1071992	1	1	4.79e-10	20.5	20.5	5.28357	5.57649	5.43003	0.146459	Hypothetical protein
Ga0082206_1185682	1	1	0.004203	11.2	11.2	6.57668	6.59261	6.58464	0.00796721	Hypothetical protein
Unclassified contigs
Protein ID (IMG Locus Tag)	Peptides	Unique peptides	PEP	Sequence coverage Exp1 [%]	Sequence coverage Exp2 [%]	Log10(LFQ) Exp1	Log10(LFQ) Exp2	Average Log10(LFQ)	STD	Enzyme
soap12_10112212	1	1	5.42e-06	14.5	14.5	5.78908	5.32147	5.55528	0.233803	Hypothetical protein
soap12_10113971	3	2	9.97e-22	11.8	11.8	7.00428	7.00788	7.00608	0.00179869	Hypothetical protein
soap12_10114411	29	26	0	75.1	75.1	8.9047	8.7951	8.8499	0.0548018	S-layer homology domain
soap12_10116231	10	9	1.98e-34	36.1	39.1	7.31035	7.34749	7.32892	0.0185664	Xylose isomerase
soap12_10118411	1	1	0.0027414	7.8	7.8	5.54707	5.71405	5.63056	0.0834901	Phosphotransacetylase
soap12_10119182	6	5	3.58e-18	47.9	47.9	6.7607	6.49521	6.62796	0.132745	Hypothetical protein
soap12_10120171	11	8	4.08e-117	56.1	56.1	8.16684	8.15951	8.16318	0.00366867	S-layer homology domain
soap12_10120251	1	1	0.00020096	4.5	4.5	5.63101	5.70163	5.66632	0.0353106	ATP sulfurylase (sulfate adenylyltransferase)
soap12_10120362	3	3	1.82e-08	18.9	18.9	6.10257	5.89962	6.0011	0.101474	ABC-type amino acid transport/signal transduction systems, periplasmic component/domain
soap12_10127602	1	1	0.0085561	65	65	5.48789	5.23447	5.36118	0.12671	Bacterial extracellular solute-binding proteins, family 5 Middle
soap12_10127602	10	10	2.65e-118	55	55	7.52926	7.58247	7.55587	0.0266045	Bacterial extracellular solute-binding proteins, family 5 Middle
soap12_10134071	13	6	1.17e-271	88	76.3	8.19764	8.16806	8.18285	0.0147918	Uncharacterized ABC-type transport system, periplasmic component/surface lipoprotein
soap12_10134322	1	1	0.0010151	6.9	6.9	6.03056	6.16533	6.09795	0.0673871	Glycine cleavage system T protein (aminomethyltransferase)
soap12_10134851	1	1	0.010564	10.8	10.8	5.98452	6.07485	6.02969	0.0451651	Hypothetical protein
soap12_10013782	1	1	1.17e-08	12.2	12.2	6.30593	6.11079	6.20836	0.0975699	Ni,Fe-hydrogenase III large subunit
soap12_10135701	1	1	9.67e-11	7.1	7.1	5.17193	5.20949	5.19071	0.0187785	Pyruvate:ferredoxin oxidoreductase and related 2-oxoacid:ferredoxin oxidoreductases, alpha subunit
soap12_10136621	2	2	1.16e-07	15	15	6.66423	6.7545	6.70936	0.0451365	Beta-galactosidase/beta-glucuronidase
soap12_10138591	5	2	2.44e-22	22.7	22.7	6.78777	6.70997	6.74887	0.0388958	Glutamate dehydrogenase/leucine dehydrogenase
soap12_10139152	5	5	2.1e-17	26.5	18.5	6.73786	6.73159	6.73472	0.00313576	Enolase
soap12_10140161	1	1	0.00046898	8.3	8.3	5.62659	5.54652	5.58655	0.0400344	Capsular polysaccharide biosynthesis protein
soap12_10140761	1	1	0.010862	5.4	5.4	5.1249	5.23081	5.17785	0.0529556	Hypothetical protein
soap12_10001371	5	5	2.64e-61	34.3	34.3	6.69264	6.54392	6.61828	0.0743582	ABC-type sugar transport system, periplasmic component
soap12_10142141	1	1	0.0015972	12.4	12.4	5.13513	5.4247	5.27992	0.144785	Putative translation factor (SUA5)
soap12_10142742	3	3	3.9e-26	27	27	7.2874	7.27754	7.28247	0.00492907	Hypothetical protein
soap12_10143431	2	2	7.33e-05	9.8	9.8	7.09965	6.99826	7.04895	0.0506912	S-layer domain
soap12_10147132	1	1	0.0016483	8.8	8.8	5.39042	5.45235	5.42139	0.0309655	Putative redox-active protein (C_GCAxxG_C_C)
soap12_10147472	1	1	3.04e-05	5.7	5.7	5.51526	5.09896	5.30711	0.208155	Hypothetical protein
soap12_10149301	3	1	2.55e-12	9.3	9.3	5.83527	5.95977	5.89752	0.0622527	S-layer homology domain
soap12_10151441	1	1	1.83e-06	5.6	5.6	5.67392	5.83547	5.7547	0.0807725	Outer membrane protein and related peptidoglycan-associated (lipo)proteins
soap12_10151772	3	3	5.71e-09	19.3	19.3	6.33325	6.35759	6.34542	0.0121731	ABC-type Fe3+ transport system, periplasmic component
soap12_10015671	1	1	1.28e-06	8.3	8.3	5.69751	5.26477	5.48114	0.216369	D-Lysine 5,6-aminomutase alpha subunit
soap12_10157301	1	1	2.51e-05	4.6	4.6	5.86591	6.00074	5.93333	0.0674114	Methionyl-tRNA synthetase
soap12_10016171	3	1	5.48e-08	10.6	10.6	6.96135	6.87316	6.91726	0.0440955	Glycine/serine hydroxymethyltransferase
soap12_10159081	19	18	0	80.7	80.7	8.50637	8.62435	8.56536	0.0589923	Phosphoserine aminotransferase
soap12_10159151	2	1	8.14e-16	8.4	8.4	6.06863	6.13232	6.10048	0.0318463	Glycine/serine hydroxymethyltransferase
soap12_10159252	1	1	2.52e-05	5.9	5.9	5.58626	5.19731	5.39178	0.194476	Hypothetical protein
soap12_10160842	1	1	0.012787	11.4	11.4	5.41517	5.4736	5.44439	0.029215	Regulators of stationary/sporulation gene expression
soap12_10161832	1	1	0.012542	4.3	4.3	5.75367	5.79897	5.77632	0.0226466	Uncharacterized ABC-type transport system, periplasmic component/surface lipoprotein
soap12_10164192	1	1	3.22e-11	14.8	14.8	5.38993	5.28722	5.33857	0.0513542	Hypothetical protein
soap12_10165832	1	1	0.0075739	8	8	5.77115	5.43554	5.60335	0.167806	Hypothetical protein
soap12_10169682	3	3	1.27e-22	39.3	39.3	5.93394	6.21256	6.07325	0.139311	Ribosomal protein L10
soap12_10169683	2	2	1.47e-09	18.9	18.9	5.50393	5.39792	5.45092	0.0530021	Ribosomal protein L7/L12
soap12_10171422	1	1	0.0059611	44.4	44.4	5.23591	5.49114	5.36352	0.127615	Triosephosphate isomerase
soap12_10171422	1	1	0.0017412	6	6	4.9766	4.18276	4.57968	0.396923	Triosephosphate isomerase
soap12_10172122	2	1	1.53e-09	9.5	9.5	5.9955	6.11012	6.05281	0.0573073	NAD/NADP transhydrogenase alpha subunit
soap12_10173031	1	1	1.17e-25	18.1	18.1	6.19805	6.46416	6.33111	0.133055	Hypothetical protein
soap12_10018371	2	2	1.5e-14	14.4	14.4	6.62032	6.40312	6.51172	0.108601	Hypothetical protein
soap12_10178201	5	1	1.85e-22	17.1	17.1	6.11173	6.08561	6.09867	0.0130606	Pyridine nucleotide-disulphide oxidoreductase
soap12_10179621	6	6	3.31e-88	54.6	54.6	7.26921	7.13843	7.20382	0.0653901	Hypothetical protein
soap12_10179622	3	3	4.26e-48	38.6	25.5	7.14383	6.85397	6.9989	0.144927	Hypothetical protein
soap12_10180541	1	1	4.12e-20	10.6	10.6	6.73989	6.67005	6.70497	0.0349189	Hypothetical protein
soap12_10184332	2	2	3.43e-06	8.7	8.7	6.04477	6.09674	6.07076	0.0259807	Tartrate dehydratase alpha subunit/Fumarate hydratase class I, N-terminal domain
soap12_10185641	2	2	0.00086486	14.2	14.2	6.46421	6.15497	6.30959	0.154617	Coenzyme F420-reducing hydrogenase, alpha subunit
soap12_10185642	5	5	9.72e-31	45.3	39.8	6.23206	6.0391	6.13558	0.0964793	Coenzyme F420-reducing hydrogenase, gamma subunit
soap12_10187463	2	1	1.33e-14	16	8.5	6.82143	6.70791	6.76467	0.0567588	Chaperonin GroEL (HSP60 family)
soap12_10188721	3	1	1.51e-07	10.3	10.3	6.52085	6.6287	6.57477	0.0539226	Hypothetical protein
soap12_10189331	7	7	1.47e-119	36.3	36.3	7.61497	7.65692	7.63595	0.0209755	ABC-type sugar transport system, periplasmic component
soap12_10019853	2	2	1.15e-08	20.8	8.5	5.07653	5.1069	5.09172	0.0151866	Single-stranded DNA-binding protein
soap12_10192081	6	6	4.08e-114	49.3	49.3	7.4454	7.42789	7.43665	0.00875507	ABC-type sugar transport system, periplasmic component
soap12_10192941	11	11	2.45e-46	54.4	54.4	7.32552	7.49227	7.40889	0.0833778	ABC-type sugar transport system, periplasmic component
soap12_10193411	1	1	0.0028751	10.2	10.2	6.17438	6.13341	6.1539	0.0204843	Hypothetical protein
soap12_10193412	2	2	8.79e-13	10.3	10.3	5.98466	6.10867	6.04666	0.0620021	Pyruvate:ferredoxin oxidoreductase and related 2-oxoacid:ferredoxin oxidoreductases, beta subunit
soap12_10193571	3	3	1.09e-11	12	12	5.68686	5.73126	5.70906	0.0221993	Hypothetical protein
soap12_10195431	4	4	3.49e-07	11.9	11.9	6.66144	6.63792	6.64968	0.0117619	Outer membrane receptor proteins, mostly Fe transport
soap12_10196852	2	1	5.48e-13	13.6	13.6	6.12827	6.2852	6.20673	0.0784636	Fructose/tagatose bisphosphate aldolase
soap12_10197632	1	1	0.0011981	10.4	10.4	5.66749	6.31545	5.99147	0.323978	Cysteine synthase
soap12_10198432	2	2	1.08e-07	12	12	5.85477	5.46485	5.65981	0.194963	Pyruvate:ferredoxin oxidoreductase and related 2-oxoacid:ferredoxin oxidoreductases, gamma subunit
soap12_10199062	1	1	3.34e-15	12.5	12.5	5.6432	5.34015	5.49167	0.151525	3-phosphoglycerate kinase
soap12_10202251	20	19	3.17e-151	63	63	8.06618	7.97129	8.01873	0.0474458	ABC-type dipeptide transport system, periplasmic component
soap12_10202381	8	3	1.13e-86	38.2	38.2	7.24743	7.24746	7.24745	1.22831e-05	Enolase
soap12_10203301	1	1	8.58e-09	2.4	2.4	7.49243	7.61291	7.55267	0.0602429	Pyruvate/2-oxoglutarate dehydrogenase complex, dehydrogenase (E1) component, eukaryotic type, alpha subunit
soap12_10204702	4	3	4.01e-14	43	43	7.11334	7.04309	7.07821	0.0351273	Pleiotropic transcriptional repressor
soap12_10206871	5	5	4.21e-31	30.4	30.4	6.81867	6.87753	6.8481	0.0294295	ABC-type sugar transport system, periplasmic component
soap12_10209121	1	1	6.57e-17	9.5	9.5	6.03439	6.04454	6.03946	0.00507599	Ketopantoate hydroxymethyltransferase
soap12_10210411	3	3	3.85e-10	15.7	15.7	5.95025	5.60581	5.77803	0.172221	TRAP-type C4-dicarboxylate transport system, periplasmic component
soap12_10211331	4	2	1.83e-41	50.8	50.8	6.51224	6.58435	6.5483	0.0360549	Bacterial extracellular solute-binding proteins, family 5 Middle
soap12_10211331	3	3	3.35e-07	4.8	4.8	7.15134	7.15869	7.15502	0.00367746	Bacterial extracellular solute-binding proteins, family 5 Middle
soap12_10216092	1	1	1.89e-20	55.4	55.4	5.36446	5.52153	5.44299	0.0785366	Hypothetical protein
soap12_10023061	2	2	8.85e-06	12.6	9.1	5.74814	5.8433	5.79572	0.0475768	Hypothetical protein
soap12_10220071	1	1	0.00011405	4	4	5.31549	5.47756	5.39652	0.0810339	Hypothetical protein
soap12_10220712	2	2	0.0005679	12.4	12.4	5.49625	5.36775	5.432	0.0642521	Ribosomal protein L6P/L9E
soap12_10220713	3	3	3.79e-09	42.4	42.4	6.27841	6.57301	6.42571	0.1473	Ribosomal protein S8
soap12_10223912	7	5	1.62e-53	57.1	57.1	7.36981	7.33991	7.35486	0.0149505	Glyceraldehyde-3-phosphate dehydrogenase/erythrose-4-phosphate dehydrogenase
soap12_10225191	4	2	1.82e-12	15.3	15.3	6.12723	6.24065	6.18394	0.0567073	7-keto-8-aminopelargonate synthetase and related enzymes
soap12_10226242	1	1	0.0057344	5.9	5.9	5.65889	5.60377	5.63133	0.0275583	Inosine-uridine nucleoside N-ribohydrolase
soap12_10229853	1	1	0.0074346	7.3	7.3	5.54656	5.82272	5.68464	0.138084	Uncharacterized conserved protein - COG1839
soap12_10231982	2	2	2.24e-08	10.2	10.2	7.00243	7.03739	7.01991	0.0174807	ABC-type sugar transport system, periplasmic component
soap12_10234271	1	1	0.013237	5.8	5.8	6.38632	6.39076	6.38854	0.00221898	DNA polymerase III, alpha subunit
soap12_10024701	1	1	0.00097455	3.4	3.4	5.75659	5.65727	5.70693	0.0496621	Hypothetical protein
soap12_10235172	15	11	1.93e-247	67.6	60.6	7.86607	7.92463	7.89535	0.0292784	ABC-type sugar transport system, periplasmic component
soap12_10235582	11	7	3.83e-200	54.3	54.3	7.38603	7.3813	7.38367	0.00236969	ABC-type sugar transport system, periplasmic component
soap12_10236391	1	1	2.7e-07	10.3	10.3	6.44248	6.64315	6.54281	0.100333	Adenine deaminase
soap12_10237471	11	11	2.39e-60	24.2	24.2	7.87519	7.77428	7.82474	0.0504592	Hypothetical protein
soap12_10240752	1	1	0.0082367	5.4	5.4	5.5669	5.59648	5.58169	0.0147896	Pyruvate:ferredoxin oxidoreductase and related 2-oxoacid:ferredoxin oxidoreductases, gamma subunit
soap12_10242401	1	1	3e-14	5.9	5.9	5.76887	5.84568	5.80728	0.038403	Cellobiose phosphorylase
soap12_10242802	1	1	0.0076026	4.8	4.8	5.68714	5.33323	5.51018	0.176955	ABC-type Fe3+-hydroxamate transport system, periplasmic component
soap12_10244223	3	3	1.02e-34	27.7	27.7	7.60179	7.59024	7.59601	0.00577435	Hypothetical protein
soap12_10246885	1	1	6.21e-45	17.3	17.3	5.31194	5.1967	5.25432	0.0576217	Outer membrane protein
soap12_10249622	1	1	4.01e-10	9.1	9.1	6.2065	6.30893	6.25771	0.0512125	Hypothetical protein
soap12_10249941	8	3	3.81e-52	24.2	24.2	7.86458	7.8389	7.85174	0.0128414	Pyruvate:ferredoxin oxidoreductase and related 2-oxoacid:ferredoxin oxidoreductases, alpha subunit
soap12_10250922	9	7	4.16e-42	32.1	24.1	6.97855	6.99784	6.98819	0.00964296	7-keto-8-aminopelargonate synthetase and related enzymes
soap12_10250972	9	9	3.23e-53	46	41.8	6.90637	6.87569	6.89103	0.0153404	ABC-type amino acid transport/signal transduction systems, periplasmic component/domain
soap12_10251241	1	1	2.53e-05	8.8	8.8	5.3644	5.37736	5.37088	0.00648	Dehydrogenases with different specificities (related to short-chain alcohol dehydrogenases)
soap12_10252402	2	2	5.4e-07	8	30.9	5.65078	5.76774	5.70926	0.0584793	Hypothetical protein
soap12_10253081	1	1	8.65e-05	3.6	3.6	5.66575	5.64156	5.65366	0.0120932	Hypothetical protein
soap12_10253441	8	1	1.78e-44	30	30	6.43546	6.25319	6.34433	0.0911348	Uncharacterized protein conserved in bacteria
soap12_10255342	1	1	0.0043614	6.7	6.7	5.48776	5.51268	5.50022	0.012462	Hypothetical protein
soap12_10257092	6	1	7.51e-44	69.9	69.9	6.7445	6.47403	6.60927	0.135239	enolase
soap12_10027601	1	1	0.005896	3	3	6.13928	6.23251	6.1859	0.0466163	Predicted dehydrogenases and related proteins -COG0673
soap12_10257773	1	1	2.9e-43	19.7	19.7	5.38268	5.56922	5.47595	0.0932692	NADH:ubiquinone oxidoreductase 24 kD subunit
soap12_10027692	1	1	2.94e-19	21.6	21.6	6.11628	6.1208	6.11854	0.00226429	Hypothetical protein
soap12_10258561	3	1	3.48e-42	17.5	17.5	5.93319	5.90141	5.9173	0.0158869	ABC-type branched-chain amino acid transport systems, periplasmic component
soap12_10027932	1	1	0.0051854	4.6	4.6	6.07773	6.11787	6.0978	0.0200682	NADH:ubiquinone oxidoreductase subunit 5 (chain L)/Multisubunit Na+/H+ antiporter, MnhA subunit
soap12_10002732	3	3	3.39e-35	37.6	37.6	6.62478	6.54378	6.58428	0.0404972	Preprotein translocase subunit YajC
soap12_10028331	1	1	9.82e-05	4.6	4.6	6.97766	6.95553	6.9666	0.0110652	Formyltetrahydrofolate synthetase
soap12_10266761	7	7	7.61e-35	21.1	21.1	7.22786	7.38353	7.30569	0.0778336	AICAR transformylase/IMP cyclohydrolase PurH (only IMP cyclohydrolase domain in Aful)
soap12_10267051	6	6	3.12e-41	20.2	17.4	6.96662	6.96828	6.96745	0.00082853	Subtilisin-like serine proteases
soap12_10268641	1	1	5.4e-08	5	5	5.471	5.41855	5.44477	0.0262242	Predicted phosphohydrolases
soap12_10268711	3	3	1.42e-21	9.9	9.9	6.75092	6.65887	6.70489	0.0460237	Hypothetical protein
soap12_10270671	3	3	1.88e-06	15.6	10.6	5.44554	5.39252	5.41903	0.0265104	Uncharacterized protein, linocin/CFP29 homolog
soap12_10271031	5	1	1.76e-36	21.8	19.4	5.72024	5.71657	5.71841	0.00183556	Glyceraldehyde-3-phosphate dehydrogenase/erythrose-4-phosphate dehydrogenase
soap12_10273661	1	1	0.0075122	2.7	2.7	6.83926	7.09146	6.96536	0.126099	Nicotinic acid phosphoribosyltransferase
soap12_10275102	2	2	2.96e-07	6.5	3.9	6.54821	6.57718	6.56269	0.0144882	Bacterial extracellular solute-binding proteins, family 5 Middle
soap12_10276791	1	1	5.96e-13	6.8	6.8	6.75883	6.83232	6.79557	0.0367443	Enolase
soap12_10278741	1	1	0.0022919	8	8	6.4883	6.45019	6.46924	0.0190547	Peroxiredoxin
soap12_10278961	7	7	3.83e-135	66.7	66.7	7.10633	7.22482	7.16557	0.0592455	Electron transfer flavoprotein, beta subunit
soap12_10278971	2	2	1.57e-22	11	11	6.12199	6.17831	6.15015	0.0281643	Bacterial extracellular solute-binding proteins, family 5 Middle
soap12_10279151	1	1	0.0080241	10.4	10.4	4.72132	5.91109	5.31621	0.594882	Uncharacterized protein conserved in bacteria
soap12_10279941	3	1	2.67e-07	9.9	6.7	5.49472	5.73691	5.61582	0.121091	Fructose/tagatose bisphosphate aldolase
soap12_10280411	3	3	6.49e-06	4.3	8.5	6.39594	6.33294	6.36444	0.0314972	Arginine degradation protein (predicted deacylase) - COG4187
soap12_10281961	4	4	1.15e-13	11.8	11.8	6.67555	6.74412	6.70984	0.0342858	Transglutaminase-like enzymes, putative cysteine proteases
soap12_10282811	10	10	5.75e-69	25.8	25.8	7.50359	7.48566	7.49463	0.00896089	Hypothetical protein
soap12_10030531	8	2	5.89e-34	24.1	24.1	6.20055	6.29215	6.24635	0.0457979	GTPases - translation elongation factors
soap12_10283651	2	2	0.0012704	12.5	5.7	5.41984	5.23887	5.32936	0.0904832	Ribosomal protein L5
soap12_10283881	8	6	5.58e-109	40.5	40.5	7.37601	7.40965	7.39283	0.0168174	ABC-type branched-chain amino acid transport systems, periplasmic component
soap12_10285643	2	2	6.29e-43	31.4	31.4	5.95493	5.80818	5.88156	0.0733716	Ribosomal protein L18
soap12_10288572	5	5	8.39e-17	16.3	16.3	7.25256	7.16637	7.20947	0.0430954	4-aminobutyrate aminotransferase and related aminotransferases
soap12_10290143	1	1	0.00045842	14	14	4.98387	4.71912	4.85149	0.132371	Predicted cobalamin binding protein
soap12_10291442	1	1	0.0055638	2.8	2.8	6.31662	6.31454	6.31558	0.00103946	Glycine/sarcosine/betaine reductase component B subunits
soap12_10291642	3	1	6.51e-22	19.9	19.9	5.04108	5.3962	5.21864	0.177561	Fructose/tagatose bisphosphate aldolase
soap12_10292421	2	1	1.27e-07	54.5	54.5	5.80295	5.96649	5.88472	0.0817711	Sugar phosphate isomerases/epimerases
soap12_10292421	1	1	2.77e-10	9.4	9.4	4.90356	4.93227	4.91792	0.0143544	Sugar phosphate isomerases/epimerases
soap12_10292902	1	1	0.00084611	6.5	6.5	4.75787	5.12382	4.94084	0.182976	RNase PH
soap12_10293872	18	18	6.53e-142	56.5	58.2	7.64996	7.78508	7.71752	0.0675615	Predicted phosphoglycerate mutase, AP superfamily -COG3635
soap12_10294133	1	1	8.66e-33	16.5	16.5	5.05042	4.83464	4.94253	0.107891	Hypothetical protein
soap12_10031842	1	1	0.0078315	17.5	17.5	6.25076	5.99204	6.1214	0.129363	Bacterial protein of unknown function (DUF894)
soap12_10295541	15	14	8.69e-150	46.7	46.7	8.21389	8.14507	8.17948	0.0344087	5'-nucleotidase/2',3'-cyclic phosphodiesterase and related esterases
soap12_10032041	2	1	0.00038418	6.4	6.4	6.85976	6.95832	6.90904	0.0492812	Inorganic pyrophosphatase
soap12_10296211	1	1	0.001081	3.6	3.6	6.55621	6.70866	6.63243	0.0762264	FOG: PKD repeat
soap12_10297603	1	1	2.01e-07	13.4	13.4	5.77341	5.73211	5.75276	0.020647	Flagellin and related hook-associated proteins
soap12_10299551	10	3	1.56e-80	40.6	40.6	7.37098	7.37732	7.37415	0.00317451	Bacterial extracellular solute-binding protein
soap12_10300511	1	1	0.009257	23.5	23.5	4.86793	5.0717	4.96982	0.101883	Hypothetical protein
soap12_10301141	1	1	0.00012161	5.7	5.7	5.6363	5.37932	5.50781	0.128487	Hypothetical protein
soap12_10301241	1	1	0.00051536	11	11	5.05135	5.52502	5.28818	0.236837	Uncharacterized protein conserved in bacteria
soap12_10301713	2	2	3.89e-07	20.9	20.9	6.40671	6.21661	6.31166	0.095048	Hypothetical protein
soap12_10302211	5	4	3.71e-89	63.9	63.9	7.83242	7.85332	7.84287	0.0104507	Chaperonin GroEL (HSP60 family)
soap12_10302533	1	1	0.00021337	7.6	7.6	6.44602	6.37896	6.41249	0.0335317	DNA-binding ferritin-like protein (oxidative damage protectant)
soap12_10302771	7	7	1.67e-33	33	25.3	6.82181	6.95676	6.88929	0.0674721	Sugar phosphate isomerases/epimerases
soap12_10302901	3	3	1.05e-09	8.1	10.3	6.67203	6.72839	6.70021	0.0281765	Transketolase
soap12_10303933	15	8	1.75e-62	59.2	59.2	7.24883	7.29612	7.27247	0.0236427	ABC-type sugar transport system, periplasmic component
soap12_10304431	2	2	2.45e-05	7.5	7.5	6.51884	6.51593	6.51738	0.00145801	Membrane protease subunits, stomatin/prohibitin homologs
soap12_10305741	6	4	8.14e-20	12.7	12.7	5.84158	6.01469	5.92813	0.086555	F0F1-type ATP synthase, beta subunit
soap12_10306121	1	1	0.0011729	7.7	7.7	5.69743	5.95843	5.82793	0.1305	F0F1-type ATP synthase, alpha subunit
soap12_10306123	2	2	1.42e-09	11.2	11.2	5.6014	5.05652	5.32896	0.272437	F0F1-type ATP synthase, subunit b
soap12_10307652	4	2	2.61e-10	11.3	13.7	6.65529	6.76189	6.70859	0.0532991	Glyceraldehyde-3-phosphate dehydrogenase/erythrose-4-phosphate dehydrogenase
soap12_10309533	1	1	2.78e-08	13.5	13.5	5.36197	5.28968	5.32583	0.0361476	3-dehydroquinate dehydratase II
soap12_10309731	3	1	7.48e-25	7.7	7.7	6.36508	6.43225	6.39866	0.0335858	Pyruvate:ferredoxin oxidoreductase and related 2-oxoacid:ferredoxin oxidoreductases, alpha subunit
soap12_10310051	7	7	9.61e-157	64	47.7	7.7616	7.55542	7.65851	0.103092	Uncharacterized ABC-type transport system, periplasmic component/surface lipoprotein
soap12_10310081	4	4	1.54e-34	18.4	18.4	6.97839	6.73054	6.85446	0.123923	Bacterial extracellular solute-binding proteins, family 5 Middle
soap12_10310142	5	5	2.3e-32	19.9	19	6.80807	6.78213	6.7951	0.0129703	ABC-type xylose transport system, periplasmic component
soap12_10310621	4	4	7.06e-15	29.6	35.2	5.87469	6.08461	5.97965	0.104961	NADH:ubiquinone oxidoreductase 24 kD subunit
soap12_10310622	3	3	5.48e-18	12.6	10.2	6.9991	7.09363	7.04637	0.0472637	Iron only hydrogenase large subunit, C-terminal domain
soap12_10312993	1	1	3.62e-07	9.7	9.7	5.78902	6.05273	5.92087	0.131858	Uncharacterized protein predicted to be involved in DNA repair (RAMP superfamily) - COG1337
soap12_10314002	4	2	5.76e-16	41.1	29.8	5.53218	4.86955	5.20087	0.331313	Peroxiredoxin
soap12_10314003	1	1	0.0028204	24.7	24.7	5.847	5.71048	5.77874	0.0682587	Peroxiredoxin
soap12_10314772	1	1	0.0066765	17.9	17.9	5.61992	5.4898	5.55486	0.0650567	Hypothetical protein
soap12_10315702	7	7	7.49e-16	37.4	37.4	6.56328	6.5626	6.56294	0.000338601	S-layer homology domain
soap12_10316881	1	1	8.91e-25	17	17	4.87081	5.07726	4.97404	0.103223	Translation elongation factor P (EF-P)/translation initiation factor 5A (eIF-5A)
soap12_10317363	4	4	9.14e-12	40.3	40.3	6.54114	6.43279	6.48697	0.0541746	Purine-nucleoside phosphorylase
soap12_10318341	4	4	2.34e-11	38.9	38.9	7.01385	7.19728	7.10556	0.0917163	Aspartyl aminopeptidase
soap12_10318523	1	1	0.0063768	14.4	14.4	5.47357	5.63923	5.5564	0.0828264	Uncharacterized protein conserved in bacteria
soap12_10319311	2	1	1.45e-06	12.9	12.9	7.17889	6.99029	7.08459	0.0943003	Outer membrane protein/protective antigen OMA87
soap12_10320271	1	1	0.0004153	6.4	6.4	5.35007	4.95389	5.15198	0.198092	ABC-type amino acid transport/signal transduction systems, periplasmic component/domain
soap12_10321592	1	1	4.61e-16	37.9	37.9	5.0434	5.37049	5.20695	0.163547	Copper chaperone
soap12_10322811	3	2	3.48e-44	13.2	13.2	6.68307	6.45926	6.57116	0.111904	S-layer homology domain
soap12_10323881	2	2	3.05e-05	6.1	6.1	6.61026	6.36682	6.48854	0.12172	Hypothetical protein
soap12_10035641	2	2	6.67e-06	10	10	6.13017	6.05277	6.09147	0.038701	Maltose-binding periplasmic proteins/domains
soap12_10324622	2	2	1.84e-28	4.4	4.4	5.86864	5.96405	5.91635	0.0477015	ABC-type sugar transport system, periplasmic component
soap12_10325801	1	1	0.011365	3.1	3.1	5.18281	5.08279	5.1328	0.0500143	ABC-type sugar transport system, periplasmic component
soap12_10327893	3	1	5.22e-10	18.5	18.5	5.55467	5.33991	5.44729	0.107381	Ribosome recycling factor
soap12_10328012	6	6	1.81e-60	33.8	33.8	7.24418	7.27126	7.25772	0.0135412	Enolase
soap12_10329402	1	1	5.28e-15	5	5	6.22386	6.60314	6.4135	0.189643	Acyl-CoA synthetases (AMP-forming)/AMP-acid ligases II
soap12_10329901	3	3	1.95e-10	14.4	14.4	6.92147	6.75077	6.83612	0.0853487	ABC-type sugar transport system, periplasmic component
soap12_10330912	3	3	5.31e-14	27.4	11.2	6.65561	6.25081	6.45321	0.202399	Hypothetical protein
soap12_10036391	1	1	3.59e-10	10.2	10.2	5.13046	5.47761	5.30404	0.173575	Dihydrodipicolinate synthase/N-acetylneuraminate lyase
soap12_10036402	4	4	5.34e-10	16.8	21.4	7.07882	7.18087	7.12985	0.0510259	Monomethylamine methyltransferase MtmB
soap12_10333012	14	10	1.62e-279	64.3	64.3	8.26288	8.32576	8.29432	0.0314419	Hypothetical protein
soap12_10334321	3	3	6.72e-09	17.9	17.9	6.33854	6.2872	6.31287	0.0256696	Serine-pyruvate aminotransferase/archaeal aspartate aminotransferase
soap12_10335371	2	1	6.92e-15	6.8	6.8	5.51461	5.93443	5.72452	0.209909	Formyltetrahydrofolate synthetase
soap12_10335601	3	3	1.7e-18	15.5	15.5	6.14195	5.84003	5.99099	0.15096	Hypothetical protein
soap12_10336073	6	5	1.52e-22	20.3	20.3	6.78567	6.89141	6.83854	0.0528689	NAD/NADP transhydrogenase alpha subunit
soap12_10339621	1	1	5.84e-05	12.2	12.2	6.09982	6.07507	6.08745	0.0123732	Hypothetical protein
soap12_10339622	1	1	0.00033053	3.3	3.3	6.26276	6.45208	6.35742	0.0946592	Outer membrane protein and related peptidoglycan-associated (lipo)proteins
soap12_10339881	11	11	0	41.2	41.2	8.32272	8.44903	8.38587	0.0631577	Hypothetical protein
soap12_10341561	8	7	3.32e-33	26.7	26.7	7.3211	7.45644	7.38877	0.0676704	NADH:ubiquinone oxidoreductase, NADH-binding (51 kD) subunit
soap12_10341562	5	5	1.52e-19	59.1	59.1	6.46361	6.18633	6.32497	0.138637	Hypothetical protein
soap12_10342213	2	2	1.4e-05	18.6	18.6	5.62351	5.57008	5.59679	0.026716	Ribosomal protein S16
soap12_10343622	3	2	1.15e-12	15.6	15.6	6.3542	6.21914	6.28667	0.0675328	ABC-type dipeptide/oligopeptide/nickel transport system, ATPase component
soap12_10343962	1	1	0.0005929	4.2	4.2	4.8825	4.6204	4.75145	0.131053	Dehydrogenases with different specificities (related to short-chain alcohol dehydrogenases)
soap12_10345741	1	1	1.89e-07	5.6	5.6	5.47719	5.55774	5.51746	0.040271	Glycosyl hydrolase family 3 C terminal domain
soap12_10347691	1	1	4.91e-05	14.7	14.7	5.09937	5.30038	5.19987	0.100504	Nitroreductase
soap12_10348371	3	2	8.31e-05	13.6	13.6	6.06296	5.98412	6.02354	0.0394179	Translation elongation factors (GTPases)
soap12_10349131	7	7	7.08e-28	18.9	18.9	7.59194	7.66893	7.63043	0.0384913	S-layer homology domain
soap12_10350071	7	6	5.53e-104	21.2	21.2	7.08518	7.17324	7.12921	0.0440305	Hypothetical protein
soap12_10350691	2	1	3.46e-08	52.5	52.5	4.94652	5.19176	5.06914	0.122621	Coenzyme F420-reducing hydrogenase, delta subunit
soap12_10350693	5	2	2.13e-48	17.9	17.9	7.27793	7.30814	7.29303	0.0151037	Formylmethanofuran dehydrogenase subunit B
soap12_10351341	33	31	0	64.7	63.8	8.76146	8.84338	8.80242	0.0409572	Bacterial extracellular solute-binding proteins, family 5 Middle
soap12_10351851	3	3	2.98e-16	13.8	13.8	6.30841	6.33774	6.32308	0.0146619	Uncharacterized flavoproteins
soap12_10352192	2	2	8.57e-08	28.3	28.3	6.02403	6.17829	6.10116	0.0771261	Diadenosine tetraphosphate (Ap4A) hydrolase and other HIT family hydrolases
soap12_10039452	1	1	1.07e-06	13.6	13.6	5.5928	6.1351	5.86395	0.271151	Glycine cleavage system H protein (lipoate-binding)
soap12_10353334	4	4	3.32e-54	67.5	43.9	6.48481	6.68112	6.58297	0.0981557	Uncharacterized conserved protein
soap12_10354521	13	5	1.76e-211	57.3	54.9	7.89269	7.91695	7.90482	0.0121319	Glyceraldehyde-3-phosphate dehydrogenase/erythrose-4-phosphate dehydrogenase
soap12_10354722	10	10	6.53e-40	35.5	39.5	7.32089	7.3426	7.33175	0.0108533	ABC-type Fe3+ transport system, periplasmic component
soap12_10355531	13	13	1.23e-78	48.5	56.7	7.72114	7.8185	7.76982	0.0486802	Hypothetical protein
soap12_10039902	2	2	0.00066105	18.9	18.9	5.97912	6.17592	6.07752	0.0983964	Peroxiredoxin
soap12_10003862	1	1	0.0075018	12.6	12.6	6.31239	6.29603	6.30421	0.00818016	TonB dependent receptor
soap12_10356373	2	1	6.77e-08	5.8	5.8	5.65168	5.71579	5.68374	0.0320506	Polyribonucleotide nucleotidyltransferase (polynucleotide phosphorylase)
soap12_10003892	1	1	0.0026742	4.6	4.6	5.80372	5.7232	5.76346	0.0402611	ABC-type sugar transport system, periplasmic component
soap12_10357722	2	2	7.77e-12	7.4	7.4	7.19312	7.25888	7.226	0.032876	ABC-type xylose transport system, periplasmic component
soap12_10358301	2	2	4.04e-06	28	28	5.52144	5.62833	5.57488	0.0534444	Rubrerythrin
soap12_10040301	3	3	2.48e-10	12.9	10.3	7.10154	7.21932	7.16043	0.0588908	Subtilisin-like serine proteases
soap12_10361091	2	2	1.71e-07	21.4	21.4	5.80253	5.31626	5.5594	0.243135	Chemotaxis signal transduction protein
soap12_10361802	4	4	1.09e-09	6.2	9.4	6.51328	6.87119	6.69224	0.178952	Alpha-glucosidases, family 31 of glycosyl hydrolases
soap12_10363062	3	2	1.79e-20	14.1	14.1	6.4512	6.4048	6.428	0.0232017	Hypothetical protein
soap12_10364333	1	1	1.4e-05	7.9	7.9	5.38856	5.43732	5.41294	0.0243797	6-phosphogluconate dehydrogenase
soap12_10365283	3	3	1.62e-39	49.6	29.5	6.51304	6.30694	6.40999	0.103052	Desulfoferrodoxin
soap12_10366613	4	4	4.22e-20	34.3	34.3	5.96963	6.03096	6.0003	0.0306645	Plant specific mitochondrial import receptor subunit TOM20
soap12_10366973	2	1	7.74e-34	9.1	9.1	6.76955	6.80368	6.78661	0.0170642	Enolase
soap12_10367061	9	9	1.59e-84	44	44	6.64649	6.80001	6.72325	0.0767584	Enoyl-CoA hydratase/carnithine racemase
soap12_10367632	4	4	1.11e-24	11	14.7	6.73165	6.5993	6.66548	0.0661744	Preprotein translocase subunit SecD
soap12_10367811	5	2	1.24e-70	10	10	7.07922	7.15924	7.11923	0.0400094	Hypothetical protein
soap12_10368121	2	1	5.75e-09	10.3	10.3	5.95534	6.09339	6.02436	0.0690251	Branched-chain amino acid aminotransferase/4-amino-4-deoxychorismate lyase
soap12_10368661	2	1	2.24e-08	3.6	3.6	6.68825	7.03222	6.86023	0.171983	Hypothetical protein
soap12_10368781	3	3	3.03e-16	36.1	36.1	5.63998	5.73486	5.68742	0.0474358	ATP-dependent protease HslVU (ClpYQ), peptidase subunit
soap12_10370031	12	12	4.48e-155	69.6	54.6	7.8475	7.77014	7.80882	0.03868	Hypothetical protein
soap12_10370053	3	1	1.95e-41	74.4	74.4	5.88426	5.89639	5.89033	0.00606281	Hypothetical protein
soap12_10370562	9	3	7.22e-102	30.3	30.3	6.84279	6.90868	6.87574	0.0329466	Uncharacterized ABC-type transport system, periplasmic component/surface lipoprotein
soap12_10375072	5	4	2.86e-22	12.3	15.8	6.11631	5.8378	5.97706	0.139253	5'-nucleotidase/2',3'-cyclic phosphodiesterase and related esterases
soap12_10376121	3	3	2.21e-06	10.7	10.7	6.62726	6.6629	6.64508	0.017818	Iron only hydrogenase large subunit, C-terminal domain
soap12_10376731	4	4	5.37e-15	12.9	17	6.64417	6.60049	6.62233	0.0218395	Hypothetical protein
soap12_10377103	13	13	2.36e-234	65	59.1	7.63569	7.57238	7.60404	0.0316556	ABC-type sugar transport system, periplasmic component
soap12_10377761	2	2	3.71e-07	15.2	9.6	5.19399	5.63541	5.4147	0.220713	Adenylylsulfate kinase and related kinases
soap12_10377762	2	2	3.78e-27	27.1	27.1	5.7707	6.11919	5.94495	0.174243	Hypothetical protein
soap12_10042841	1	1	0.0028333	20	20	5.15622	5.49217	5.32419	0.167979	Thioredoxin domain-containing protein
soap12_10378832	2	2	1.86e-09	2.6	2.6	6.81471	6.91677	6.86574	0.051034	Chaperonin GroEL (HSP60 family)
soap12_10379451	14	14	4.72e-133	64.7	43.9	7.26677	7.30118	7.28398	0.0172048	Uncharacterized ABC-type transport system, periplasmic component/surface lipoprotein
soap12_10043041	1	1	0.0029891	7.5	7.5	5.62452	5.85847	5.7415	0.116976	Hypothetical protein
soap12_10382062	8	7	3.15e-163	46	41.1	7.25974	7.33379	7.29676	0.0370263	ABC-type sugar transport system, periplasmic component
soap12_10382311	2	2	3.39e-11	5.9	5.9	5.71524	5.80466	5.75995	0.0447107	ATP-dependent Zn proteases
soap12_10383721	4	3	2.58e-37	13.2	13.2	6.75822	6.67214	6.71518	0.0430356	NADH:ubiquinone oxidoreductase, NADH-binding (51 kD) subunit
soap12_10043661	11	6	1.96e-68	50.6	50.6	7.63284	7.6556	7.64422	0.0113788	Maltose-binding periplasmic proteins/domains
soap12_10044151	1	1	3e-05	8.1	8.1	5.37577	5.33163	5.3537	0.0220718	Telomeric repeat-binding factor 2
soap12_10388842	5	5	3.14e-19	31.3	25.4	6.53279	6.63261	6.5827	0.0499083	TRAP-type C4-dicarboxylate transport system, periplasmic component
soap12_10389401	22	22	3.84e-247	48.7	47.7	8.04642	8.03189	8.03916	0.00726206	Outer membrane receptor proteins, mostly Fe transport
soap12_10389881	6	6	1.8e-51	15.6	15.6	7.44536	7.29848	7.37192	0.0734366	Catalase
soap12_10389911	3	3	7.16e-18	13.8	13.8	6.17386	6.27827	6.22606	0.0522086	ABC-type sugar transport system, periplasmic component
soap12_10391142	4	4	2.1e-14	37.2	37.2	6.31063	6.37262	6.34162	0.0309939	6-phosphogluconolactonase/Glucosamine-6-phosphate isomerase/deaminase
soap12_10392191	31	31	0	70.2	70.2	8.55706	8.60498	8.58102	0.0239599	ABC-type oligopeptide transport system, periplasmic component
soap12_10392542	3	3	1.58e-09	37.6	37.6	6.07332	6.21131	6.14231	0.0689962	Thioredoxin domain-containing protein
soap12_10393071	1	1	5.38e-05	7.5	7.5	5.71977	5.59697	5.65837	0.0613998	Sugar kinases, ribokinase family
soap12_10044931	1	1	0.012224	3.7	3.7	5.46492	6.40116	5.93304	0.468119	Long-chain acyl-CoA synthetases (AMP-forming)
soap12_10394351	1	1	3.92e-10	15.1	15.1	6.15776	6.14389	6.15082	0.00693506	Uncharacterized conserved protein
soap12_10394353	2	2	8e-07	9.7	9.7	5.85919	6.12603	5.99261	0.133421	5'-nucleotidase/2',3'-cyclic phosphodiesterase and related esterases
soap12_10394363	1	1	1.25e-06	10.6	10.6	5.08354	5.05473	5.06913	0.0144053	Phospholipid-binding protein
soap12_10395462	1	1	0.00018169	5.7	5.7	5.63814	5.68647	5.6623	0.0241634	Hypothetical protein
soap12_10396222	2	2	0.00014843	11.9	21.7	6.04309	6.16894	6.10601	0.0629261	Translation elongation factors (GTPases)
soap12_10396401	1	1	0.0079218	6.9	6.9	5.07748	5.02808	5.05278	0.024697	Glycine/sarcosine/betaine reductase component B subunits
soap12_10396681	2	2	3.73e-30	6.2	6.2	6.61144	6.55485	6.58314	0.028292	Glycine cleavage system protein P (pyridoxal-binding), C-terminal domain
soap12_10396682	1	1	3.26e-06	5.3	5.3	6.63845	6.56858	6.60351	0.0349361	Glycine cleavage system protein P (pyridoxal-binding), N-terminal domain
soap12_10396835	1	1	3.19e-11	12.9	12.9	5.87629	5.71522	5.79575	0.0805348	Hypothetical protein
soap12_10397681	1	1	0.0063516	4	4	5.94353	4.91336	5.42845	0.515085	Domain of unknown function (DUF1083)
soap12_10398701	1	1	0.0047659	7	7	6.47194	6.67532	6.57363	0.101692	Purine-cytosine permease and related proteins
soap12_10398732	1	1	0.0045073	4.4	4.4	5.75559	5.96471	5.86015	0.104561	Maltose-binding periplasmic proteins/domains
soap12_10045572	4	4	6.6e-16	37.1	37.1	6.58972	6.64675	6.61823	0.0285158	Preprotein translocase subunit YajC
soap12_10398802	10	10	1.85e-105	47.7	47.7	7.10092	7.1172	7.10906	0.00814165	ABC-type sugar transport system, periplasmic component
soap12_10399981	2	2	2.81e-13	19.7	19.7	5.93789	5.68485	5.81137	0.12652	Hypothetical protein
soap12_10400621	4	2	2.99e-11	6.3	6.3	6.65611	6.62383	6.63997	0.0161399	Molecular chaperone
soap12_10400651	2	2	5.64e-14	7	7	6.24613	6.38545	6.31579	0.0696581	Hypothetical protein
soap12_10400652	4	4	3.42e-20	14.1	16.7	6.61434	6.38511	6.49972	0.114616	Beta-galactosidase/beta-glucuronidase
soap12_10400691	6	5	3.68e-43	13.6	12.6	6.94306	7.00869	6.97587	0.0328107	TonB-dependent Receptor Plug Domain
soap12_10401503	3	3	1.26e-15	14.6	14.6	6.70768	6.66072	6.6842	0.0234788	ABC-type sugar transport system, periplasmic component
soap12_10401612	1	1	6.5e-05	11.3	11.3	7.08572	6.90452	6.99512	0.0906016	Urocanate hydratase
soap12_10401821	2	2	0.00051284	10.1	10.1	5.98822	5.95836	5.97329	0.0149285	Deoxyribose-phosphate aldolase
soap12_10401822	5	5	3.01e-87	67.7	67.7	6.83023	6.88314	6.85668	0.0264548	Cold shock proteins
soap12_10401823	1	1	0.00022941	10.3	10.3	5.48143	5.54295	5.51219	0.0307608	Translation elongation factor P (EF-P)/translation initiation factor 5A (eIF-5A)
soap12_10046062	6	3	1.13e-48	54.2	54.2	7.28565	7.22616	7.2559	0.0297429	Chaperonin GroEL (HSP60 family)
soap12_10402402	1	1	3.61e-05	5.1	5.1	4.97707	4.46273	4.7199	0.257173	ABC-type sugar transport system, periplasmic component
soap12_10402602	1	1	4.34e-05	5.1	5.1	4.77853	5.10609	4.94231	0.163781	Xaa-Pro aminopeptidase
soap12_10403342	39	38	0	71.9	71.9	8.86358	8.91024	8.88691	0.0233307	ABC-type dipeptide transport system, periplasmic component
soap12_10046511	1	1	8.93e-07	10.2	10.2	5.31631	5.4625	5.3894	0.0730985	Predicted TIM-barrel enzyme, possibly a dioxygenase - COG5564
soap12_10405531	4	2	5.43e-17	6	6	6.40802	6.64626	6.52714	0.119119	Chaperonin GroEL (HSP60 family)
soap12_10405753	1	1	0.00014104	18.3	18.3	5.2089	5.5879	5.3984	0.189502	Hypothetical protein
soap12_10406683	1	1	0.0070802	2.3	2.3	6.37508	5.95152	6.1633	0.211778	Uncharacterized conserved protein - COG2006
soap12_10409863	3	3	2e-11	11.7	16.5	6.23937	6.25115	6.24526	0.00588839	Nucleoside-diphosphate-sugar epimerases
soap12_10410431	4	3	1.26e-31	9.2	9.2	6.61632	6.90521	6.76076	0.144445	Predicted cobalamin binding protein
soap12_10410845	1	1	0.0028314	10.6	10.6	5.19802	4.97385	5.08594	0.112086	Ribosomal protein S4 and related proteins
soap12_10411521	9	9	1.75e-78	37.5	37.5	7.31304	7.32732	7.32018	0.00713691	ABC-type sugar transport system, periplasmic component
soap12_10412093	7	7	3.88e-59	54.3	43.5	6.95619	6.99842	6.9773	0.0211143	Bacterial nucleoid DNA-binding protein
soap12_10414721	4	4	1.7e-50	46.4	46.4	6.44384	6.4089	6.42637	0.0174703	Hypothetical protein
soap12_10414834	2	2	2.13e-42	38.8	38.8	6.65668	6.47729	6.56699	0.0896938	Hypothetical protein
soap12_10415091	7	3	3.62e-41	15.5	15.5	6.63996	6.72822	6.68409	0.0441298	Pyruvate:ferredoxin oxidoreductase and related 2-oxoacid:ferredoxin oxidoreductases, beta subunit
soap12_10416432	2	2	2.03e-06	10.9	10.9	6.02424	6.19819	6.11121	0.0869751	ABC-type uncharacterized transport system, periplasmic component
soap12_10416892	1	1	0.0019009	4.6	4.6	6.68064	6.55196	6.6163	0.0643408	Hypothetical protein
soap12_10418592	14	14	1.26e-217	62.6	60	7.81998	7.77485	7.79742	0.0225627	ABC-type sugar transport system, periplasmic component
soap12_10418823	2	1	8.25e-05	17.4	8.3	6.02358	5.80039	5.91199	0.111594	Ribosomal protein S13
soap12_10419791	8	8	2.41e-42	35.2	35.2	7.17193	7.1352	7.15356	0.0183674	6-phosphofructokinase
soap12_10000432	6	3	1.02e-38	54.2	54.2	6.76514	6.69474	6.72994	0.0352013	Hypothetical protein
soap12_10420242	17	17	4.39e-132	44.7	42.4	7.64249	7.75262	7.69756	0.0550652	Phosphoenolpyruvate synthase/pyruvate phosphate dikinase
soap12_10420814	10	1	4.18e-112	60.4	60.4	6.18387	5.99578	6.08983	0.0940416	Uncharacterized conserved protein - COG1704
soap12_10421422	1	1	0.010751	4.6	4.6	5.06896	4.7704	4.91968	0.149285	Transaldolase
soap12_10422062	11	11	1.1e-70	63.9	63.9	7.48717	7.56354	7.52535	0.0381869	ABC-type sugar transport system, periplasmic component
soap12_10427522	3	2	1.36e-64	10.5	10.5	6.83759	6.78229	6.80994	0.0276542	Enolase
soap12_10427581	6	5	1.98e-29	22.5	19.6	7.15616	7.2408	7.19848	0.0423218	Pyruvate:ferredoxin oxidoreductase and related 2-oxoacid:ferredoxin oxidoreductases, alpha subunit
soap12_10429852	1	1	0.0091233	13	13	5.65241	5.53668	5.59455	0.057863	Co-chaperonin GroES (HSP10)
soap12_10429853	23	22	7.25e-204	56.6	58.1	7.92528	7.76106	7.84317	0.0821065	Chaperonin GroEL (HSP60 family)
soap12_10431361	6	6	2.63e-103	23.2	23.2	6.87929	6.75096	6.81512	0.0641677	ABC-type sugar transport system, periplasmic component
soap12_10431462	1	1	2.42e-06	26.4	26.4	5.09889	5.11982	5.10935	0.0104653	Small nuclear ribonucleoprotein (snRNP) homolog
soap12_10431901	1	1	0.00012714	13.6	13.6	6.04434	6.32554	6.18494	0.140596	Hypothetical protein
soap12_10432882	14	7	1.34e-95	56.7	56.7	7.83191	7.83234	7.83213	0.000214141	Xylose isomerase
soap12_10433741	1	1	0.0017863	3.3	3.3	5.14591	5.15951	5.15271	0.0067981	Predicted metal-dependent hydrolases related to alanyl-tRNA synthetase HxxxH domain - COG2872
soap12_10433762	1	1	0.0091923	2.5	2.5	5.92516	6.22634	6.07575	0.15059	Hypothetical protein
soap12_10433861	2	2	9.81e-16	6.4	12.2	6.21123	6.10829	6.15976	0.0514665	Archaeal/vacuolar-type H+-ATPase subunit B
soap12_10434333	1	1	0.0063782	5.6	5.6	5.7063	5.09409	5.40019	0.306106	FOG: GGDEF domain
soap12_10435481	1	1	0.0041024	3.7	3.7	5.88017	5.96154	5.92086	0.0406857	ABC-type dipeptide/oligopeptide/nickel transport system, ATPase component
soap12_10435772	1	1	8.17e-10	4.3	4.3	5.46331	5.07504	5.26917	0.194137	Histidine kinase-, DNA gyrase B-, and HSP90-like ATPase
soap12_10435881	8	8	4.53e-28	20	20	7.32416	7.3294	7.32678	0.00261947	Pyruvate:ferredoxin oxidoreductase and related 2-oxoacid:ferredoxin oxidoreductases, alpha subunit
soap12_10004962	4	4	1.19e-10	16.4	16.4	6.18554	6.29037	6.23796	0.0524132	Propanediol utilization protein
soap12_10438194	1	1	0.0026873	4.5	4.5	6.06074	6.08411	6.07242	0.0116879	Aspartate/tyrosine/aromatic aminotransferase
soap12_10440263	1	1	3.76e-14	11.9	11.9	4.97925	5.12186	5.05055	0.0713037	Hypothetical protein
soap12_10440264	6	6	6.4e-40	27.9	27.9	6.98687	7.03862	7.01275	0.025875	Malate/L-lactate dehydrogenases
soap12_10440493	2	2	9.93e-39	19.9	19.9	5.79248	5.64018	5.71633	0.0761498	Hypothetical protein
soap12_10440703	3	3	3.91e-14	19.7	19.7	6.69128	6.89028	6.79078	0.0994982	Hypothetical protein
soap12_10441161	8	4	8.2e-64	25.1	25.1	7.45248	7.41497	7.43372	0.0187516	L-arabinose isomerase
soap12_10441162	3	2	2.13e-34	9.3	9.3	6.83457	6.78347	6.80902	0.0255461	Alpha-L-arabinofuranosidase
soap12_10441831	8	6	2.46e-62	29.3	34	7.19293	7.19896	7.19594	0.00301483	ABC-type sugar transport system, periplasmic component
soap12_10441931	1	1	7.48e-06	21.3	21.3	5.73583	5.60599	5.67091	0.0649181	Rubrerythrin
soap12_10052111	4	4	4.64e-27	26.8	17.7	6.10931	5.81189	5.9606	0.148709	Hypothetical protein
soap12_10442123	1	1	0.0122	3.2	3.2	6.69189	5.93243	6.31216	0.379731	Hypothetical protein
soap12_10443191	4	4	4.45e-19	3.7	14.3	6.21128	6.40518	6.30823	0.0969474	Beta-glucosidase-related glycosidases
soap12_10443332	2	2	0.00060635	23.2	23.2	6.31494	6.31023	6.31258	0.00235762	Co-chaperonin GroES (HSP10)
soap12_10443702	9	6	1.95e-45	30	30	6.86719	6.89319	6.88019	0.0129998	Glyceraldehyde-3-phosphate dehydrogenase/erythrose-4-phosphate dehydrogenase
soap12_10444161	5	5	5.22e-36	52.9	52.9	6.31555	6.27976	6.29765	0.0178962	Putative translation initiation inhibitor, yjgF family
soap12_10444162	3	3	9.4e-14	20.5	8.1	5.54594	5.64873	5.59733	0.0513965	Putative translation initiation inhibitor, yjgF family
soap12_10444163	3	3	8.15e-09	35.1	35.1	6.10728	6.02637	6.06682	0.040454	Putative translation initiation inhibitor, yjgF family
soap12_10445563	2	2	1.57e-16	28.8	28.8	6.28355	6.13602	6.20979	0.0737637	3-hydroxyacyl-CoA dehydrogenase
soap12_10446104	1	1	4.47e-06	6.2	6.2	5.49003	5.26247	5.37625	0.113777	Uncharacterized conserved protein - COG4198
soap12_10446223	2	2	1.01e-12	11.4	11.4	6.38548	6.04044	6.21296	0.172519	TRAP-type uncharacterized transport system, periplasmic component
soap12_10446312	5	5	1e-27	28.2	28.2	6.9032	7.08178	6.99249	0.0892876	Response regulators consisting of a CheY-like receiver domain and a winged-helix DNA-binding domain
soap12_10448982	2	2	2.25e-19	23.4	23.4	5.54062	5.7842	5.66241	0.121793	Predicted peptidase
soap12_10450411	4	4	5.08e-18	11.4	14.6	6.47731	6.79135	6.63433	0.157019	Glucan phosphorylase
soap12_10450412	2	2	9.24e-10	5.6	5.6	5.934	6.05431	5.99415	0.0601516	Ribonucleotide reductase, alpha subunit
soap12_10450503	5	1	8.05e-15	12.5	12.5	6.88799	6.93127	6.90963	0.0216406	Chaperonin GroEL (HSP60 family)
soap12_10450952	3	3	2.87e-15	11.9	15.1	6.22152	6.26401	6.24277	0.021248	Glycine cleavage system T protein (aminomethyltransferase)
soap12_10450954	3	2	8.87e-27	40.7	40.7	6.49375	6.24055	6.36715	0.126601	Glycine cleavage system protein P (pyridoxal-binding), N-terminal domain
soap12_10451162	4	2	1.64e-54	51.5	51.5	6.2304	6.32484	6.27762	0.04722	Nitroreductase
soap12_10452301	3	3	6.32e-41	42.3	42.3	6.53441	6.279	6.40671	0.127701	Hypothetical protein
soap12_10452554	5	5	6.02e-67	30.4	30.4	6.87402	6.92854	6.90128	0.0272633	ABC-type metal ion transport system, periplasmic component/surface antigen
soap12_10452633	4	2	1.11e-07	5	11.3	7.59457	7.73791	7.66624	0.0716693	S-layer homology domain
soap12_10453603	2	2	3.65e-17	12.8	12.8	6.04462	5.91464	5.97963	0.0649868	ABC-type sugar transport system, periplasmic component
soap12_10453743	1	1	0.0013239	13.2	13.2	5.15918	5.19167	5.17543	0.0162492	Bacterial nucleoid DNA-binding protein
soap12_10454724	10	10	1.33e-64	31.2	34.4	7.24748	7.26954	7.25851	0.011027	Alpha-galactosidases/6-phospho-beta-glucosidases, family 4 of glycosyl hydrolases
soap12_10455032	12	12	1.34e-100	55	55	7.66658	7.66669	7.66663	5.1465e-05	ABC-type sugar transport system, periplasmic component
soap12_10455825	3	3	7.01e-12	44.9	44.9	6.87003	6.83207	6.85105	0.0189774	Hypothetical protein
soap12_10456321	1	1	0.0043204	2.4	2.4	5.4974	5.60066	5.54903	0.0516287	Xaa-Pro aminopeptidase
soap12_10456911	2	2	8.94e-20	12.3	12.3	6.08803	6.0136	6.05081	0.0372171	Transcriptional regulator/sugar kinase
soap12_10054921	3	1	3.59e-16	13.8	13.8	5.86612	5.99542	5.93077	0.0646492	Xylose isomerase
soap12_10458263	2	2	2.49e-29	17.1	17.1	5.74468	5.74852	5.7466	0.00191866	Uncharacterized protein conserved in bacteria
soap12_10459391	3	3	1.35e-11	8.9	11	6.12808	6.24834	6.18821	0.0601326	Translation elongation factors (GTPases)
soap12_10459561	4	4	1.28e-12	14.9	14.9	6.23472	6.33782	6.28627	0.0515494	S-adenosylmethionine synthetase
soap12_10459563	2	2	4.72e-06	31	31	5.43308	5.65673	5.54491	0.111825	Uncharacterized host factor I protein
soap12_10055291	1	1	7.12e-05	16.5	16.5	6.16322	6.12228	6.14275	0.0204698	Predicted oxidoreductases (related to aryl-alcohol dehydrogenases)
soap12_10459801	7	7	3.6e-28	23.6	17.5	6.88177	6.99233	6.93705	0.0552778	Outer membrane receptor proteins, mostly Fe transport
soap12_10459802	2	2	1.94e-05	2.6	5.1	6.25854	6.2477	6.25312	0.00541911	Hypothetical protein
soap12_10461832	2	2	1.57e-15	20.1	20.1	6.06277	5.78286	5.92281	0.139955	Molecular chaperone (small heat shock protein)
soap12_10461864	7	7	6.16e-26	41.4	46.3	6.85154	6.93277	6.89215	0.0406141	Bacterial extracellular solute-binding proteins, family 5 Middle
soap12_10461951	1	1	1.14e-32	13.7	13.7	5.69879	5.84448	5.77163	0.0728448	Multimeric flavodoxin WrbA
soap12_10461954	3	2	4.47e-33	23.3	23.3	7.1371	7.16092	7.14901	0.0119088	UDP-N-acetyl-D-mannosaminuronate dehydrogenase
soap12_10462003	1	1	4.79e-05	21.8	21.8	5.38478	5.53231	5.45855	0.0737625	Predicted enzyme of the cupin superfamily
soap12_10462005	1	1	4.52e-11	6.7	6.7	4.94889	5.14879	5.04884	0.0999478	Predicted 3'-5' exonuclease related to the exonuclease domain of PolB
soap12_10463131	3	1	1.37e-05	3.1	3.1	6.20798	6.03411	6.12105	0.0869387	CO dehydrogenase/acetyl-CoA synthase alpha subunit	96% id to barkeri
soap12_10463376	3	3	4.79e-22	16.1	16.1	6.32543	6.38185	6.35364	0.0282106	Acetyl-CoA acetyltransferase
soap12_10463692	2	2	1.32e-15	9.8	9.8	6.3765	6.36901	6.37276	0.00374615	ABC-type sugar transport system, periplasmic component
soap12_10464041	29	29	0	65	65.5	8.59158	8.49947	8.54552	0.0460547	Hypothetical protein
soap12_10464042	10	10	5.36e-61	37.4	40.5	7.08454	7.20347	7.144	0.0594638	Aminopeptidase C
soap12_10464061	2	2	1.32e-24	13.4	13.4	6.57303	6.3832	6.47812	0.0949147	ABC-type sugar transport system, periplasmic component
soap12_10464581	1	1	0.0041293	3.5	3.5	7.33971	7.45206	7.39589	0.0561764	Uncharacterized conserved protein - COG4804
soap12_10464944	3	3	8.56e-13	12.6	12.6	6.45764	6.56478	6.51121	0.0535723	Uncharacterized protein predicted to be involved in DNA repair - COG3649
soap12_10056232	1	1	8.53e-11	18.1	18.1	5.53909	5.34193	5.44051	0.0985799	Translation elongation factor Ts
soap12_10466502	1	1	1.07e-05	5.6	5.6	5.27561	5.23284	5.25423	0.0213835	Hypothetical protein
soap12_10466522	2	2	9.79e-08	27.1	27.1	6.05975	5.94842	6.00409	0.0556674	Hypothetical protein
soap12_10467021	6	2	1.95e-22	7.4	7.4	7.39359	6.90448	7.14904	0.244555	Pyruvate:ferredoxin oxidoreductase and related 2-oxoacid:ferredoxin oxidoreductases, alpha subunit
soap12_10467144	4	4	1.58e-33	22.1	22.1	6.7808	6.79116	6.78598	0.00518227	ABC-type branched-chain amino acid transport systems, periplasmic component
soap12_10468011	1	1	0.00073989	2.3	2.3	4.85325	5.24729	5.05027	0.197016	Cellobiose phosphorylase
soap12_10468402	5	5	5.11e-13	15.3	13	6.47204	6.54924	6.51064	0.0385985	ABC-type sugar transport system, periplasmic component
soap12_10470481	3	1	1.55e-10	7.5	7.5	7.01532	6.94351	6.97942	0.0359018	Phosphoenolpyruvate synthase/pyruvate phosphate dikinase
soap12_10472031	4	3	3.3e-50	42.7	42.7	6.40309	6.3175	6.36029	0.0427935	Ribosomal protein S4 and related proteins
soap12_10472702	7	7	1.09e-37	50	38	6.43037	6.61219	6.52128	0.0909125	Response regulator of the LytR/AlgR family
soap12_10473482	5	3	6.06e-18	47.6	53.2	6.83214	6.79791	6.81503	0.0171167	Peroxiredoxin
soap12_10473483	1	1	1.26e-05	25	25	6.66513	6.64599	6.65556	0.00956937	Peroxiredoxin
soap12_10473923	2	2	2.2e-07	26.8	13.4	5.51941	5.33033	5.42487	0.0945377	Hypothetical protein
soap12_10474422	1	1	0.00028063	6.5	6.5	5.18583	5.48247	5.33415	0.148324	RNase PH
soap12_10057871	4	4	6.55e-60	15.3	15.3	7.01246	7.02617	7.01931	0.00685392	Hypothetical protein
soap12_10475631	3	3	1.85e-10	13.7	13.7	6.85115	6.72885	6.79	0.0611528	S-layer homology domain
soap12_10475913	1	1	0.0016607	8.7	8.7	5.50773	5.84253	5.67513	0.1674	Hypothetical protein
soap12_10476344	2	2	8.11e-07	10.8	10.8	6.0508	5.86985	5.96033	0.0904758	Predicted Zn-dependent protease - COG2738
soap12_10476411	22	9	6.93e-145	65.8	68.6	7.60259	7.57883	7.59071	0.0118789	Hypothetical protein
soap12_10476426	15	13	1.24e-112	46.6	46.6	7.54231	7.65422	7.59827	0.0559549	GTPases - translation elongation factors
soap12_10476523	1	1	0.0095931	1.9	1.9	6.77819	6.87256	6.82538	0.0471884	Acetyl-CoA carboxylase, carboxyltransferase component (subunits alpha and beta)
soap12_10478391	1	1	0.013295	2.8	2.8	6.17508	5.92465	6.04986	0.125213	Hypothetical protein
soap12_10478392	1	1	3.63e-12	3	3	6.31139	6.5086	6.41	0.0986017	Subtilisin-like serine proteases
soap12_10479363	1	1	0.0034895	7.8	7.8	5.43226	5.75418	5.59322	0.160958	Fructose/tagatose bisphosphate aldolase
soap12_10479661	3	3	5.32e-27	95.9	95.9	7.25392	7.17511	7.21451	0.0394068	Hypothetical protein
soap12_10480052	8	8	1.31e-53	28.1	32.1	7.53661	7.44523	7.49092	0.0456892	Trypsin-like serine proteases, typically periplasmic, contain C-terminal PDZ domain
soap12_10480053	1	1	9.38e-05	4.1	4.1	5.51739	5.55129	5.53434	0.0169488	Phosphomannomutase
soap12_10480132	4	3	6.25e-55	37.7	30.7	6.01296	5.90039	5.95668	0.0562846	Ribosomal protein S4 and related proteins
soap12_10480243	5	5	8.23e-21	19.3	19.3	6.95786	6.90427	6.93106	0.0267949	ABC-type sugar transport system, periplasmic component
soap12_10480252	1	1	0.00028868	14.4	14.4	5.17143	4.95037	5.0609	0.110532	Uncharacterized homolog of gamma-carboxymuconolactone decarboxylase subunit
soap12_10480255	4	4	5.04e-20	22.7	22.7	6.24162	6.36293	6.30228	0.0606567	Predicted oxidoreductases (related to aryl-alcohol dehydrogenases) - COG0667
soap12_10480632	6	6	1.43e-47	18.8	18.8	7.11321	7.23325	7.17323	0.0600211	Formyltetrahydrofolate synthetase
soap12_10480633	1	1	1.1e-05	23.3	23.3	5.39919	5.77895	5.58907	0.189879	5,10-methylene-tetrahydrofolate dehydrogenase/Methenyl tetrahydrofolate cyclohydrolase
soap12_10481471	9	9	2.59e-32	26.8	26.8	7.24065	7.42339	7.33202	0.0913721	Translation elongation factors (GTPases)
soap12_10481521	3	2	2.05e-09	16.8	16.8	6.6418	6.61396	6.62788	0.0139216	SigmaW regulon antibacterial
soap12_10481692	3	1	1.82e-15	7	7	6.63654	6.70742	6.67198	0.0354394	ABC-type sugar transport systems, ATPase components
soap12_10058861	6	2	1.54e-26	21.4	21.4	6.65935	6.71799	6.68867	0.0293205	6Fe-6S prismane cluster-containing protein
soap12_10482204	1	1	0.0029427	6.9	6.9	6.12084	6.11817	6.1195	0.00133579	Peptidase dimerisation domain
soap12_10482964	7	7	3.96e-18	21.5	21.5	7.33319	7.32838	7.33078	0.0024028	ABC-type sugar transport system, periplasmic component
soap12_10483642	4	4	7.35e-107	36.3	36.3	6.85412	6.96319	6.90866	0.0545321	Uncharacterized conserved protein - COG2968
soap12_10484624	1	1	5.46e-21	10.3	10.3	5.52488	5.51091	5.51789	0.00698473	Aerobic-type carbon monoxide dehydrogenase, large subunit CoxL/CutL homologs
soap12_10485322	1	1	8.21e-10	19.1	19.1	5.24499	5.43268	5.33884	0.0938433	Ribosomal protein S11
soap12_10485323	2	2	0.00019683	22.2	22.2	5.52423	5.5833	5.55376	0.0295368	Ribosomal protein S13
soap12_10485815	5	5	5.02e-83	66.3	66.3	7.91999	7.96776	7.94388	0.0238829	Hypothetical protein
soap12_10488624	5	3	2.84e-45	17.9	17.9	7.27786	7.28369	7.28077	0.00291218	Enolase
soap12_10489571	7	2	6.57e-27	6.9	6.9	7.16029	7.42037	7.29033	0.13004	Pyruvate:ferredoxin oxidoreductase and related 2-oxoacid:ferredoxin oxidoreductases, alpha subunit
soap12_10489754	1	1	0.001126	9.2	9.2	5.58611	5.39751	5.49181	0.0943045	Uncharacterized conserved protein
soap12_10489851	1	1	0.0043251	3.9	3.9	6.14882	5.97211	6.06046	0.0883541	ABC-type spermidine/putrescine transport systems, ATPase components
soap12_10489853	1	1	3e-05	6.7	6.7	6.15966	6.32232	6.24099	0.0813326	ABC-type Fe3+ transport system, periplasmic component
soap12_10490184	1	1	5.53e-10	6.6	6.6	5.72176	5.64165	5.68171	0.0400543	Threonine dehydrogenase and related Zn-dependent dehydrogenases
soap12_10490874	7	7	2.56e-47	51.9	38.9	6.97579	6.78269	6.87924	0.0965454	Ribosome recycling factor
soap12_10491751	1	1	1.47e-06	13.4	13.4	6.20279	6.27409	6.23844	0.0356503	Pyruvate:ferredoxin oxidoreductase and related 2-oxoacid:ferredoxin oxidoreductases, gamma subunit
soap12_10491752	7	5	5.38e-31	55.4	55.4	7.53138	7.30991	7.42064	0.110735	Rubrerythrin
soap12_10492153	2	2	0.00035161	6.3	6.3	6.57813	6.57836	6.57825	0.000114692	Glycine/sarcosine/betaine reductase component B subunits
soap12_10492902	5	2	5.29e-48	16.8	16.8	6.47436	6.51984	6.4971	0.0227396	Beta-glucosidase-related glycosidases
soap12_10493003	15	10	1.62e-151	58.4	58.4	8.26562	8.26281	8.26421	0.00140633	Maltose-binding periplasmic proteins/domains
soap12_10493051	16	16	3.55e-107	43.3	43.3	7.68278	7.70318	7.69298	0.0102015	ABC-type dipeptide transport system, periplasmic component
soap12_10493083	1	1	0.00021332	5.7	5.7	6.15552	6.20466	6.18009	0.0245721	Biopolymer transport proteins
soap12_10493286	3	3	1.71e-06	27.1	20	5.69704	5.41547	5.55626	0.140782	Lactoylglutathione lyase and related lyases
soap12_10493494	1	1	1.02e-14	12.6	12.6	5.53047	5.67788	5.60417	0.073706	NADH:ubiquinone oxidoreductase 24 kD subunit
soap12_10493944	1	1	0.0077985	8.8	8.8	5.26536	5.41506	5.34021	0.0748483	Predicted Zn-dependent hydrolases of the beta-lactamase fold - COG2220
soap12_10494235	1	1	3.15e-05	11.7	11.7	6.18412	6.18659	6.18536	0.00123287	Hypothetical protein
soap12_10494333	2	2	1.78e-08	19	19	5.82168	5.63168	5.72668	0.0950001	Putative translation initiation inhibitor, yjgF family
soap12_10494473	2	2	8.86e-05	19.9	19.9	5.50672	5.77065	5.63868	0.131962	Transcriptional regulators
soap12_10494543	2	2	8.2e-11	23.4	10.8	5.78412	5.83559	5.80986	0.0257321	Uncharacterized protein conserved in bacteria
soap12_10494544	1	1	0.0022532	2.9	2.9	5.42015	5.47732	5.44874	0.028585	Predicted kinase related to dihydroxyacetone kinase - COG1461
soap12_10494643	2	2	7.31e-94	44.6	44.6	7.12791	7.0545	7.09121	0.0367081	Hypothetical protein
soap12_10494672	20	9	1.42e-270	61.7	61.7	7.67042	7.57285	7.62164	0.0487869	ABC-type sugar transport system, periplasmic component
soap12_10494731	6	6	1.05e-23	14.1	14.1	6.7575	6.91675	6.83713	0.0796232	Isoleucyl-tRNA synthetase
soap12_10494831	1	1	0.0011384	7.5	7.5	4.66253	4.81453	4.73853	0.075998	Uncharacterized conserved protein
soap12_10495331	1	1	0.00051266	8	8	5.13373	5.41138	5.27256	0.138827	Triosephosphate isomerase
soap12_10495442	14	14	2.92e-64	61.8	61.8	7.27427	7.33409	7.30418	0.0299092	ABC-type Fe3+ transport system, periplasmic component
soap12_10495484	1	1	3.17e-16	4.7	4.7	6.20925	6.20039	6.20482	0.00443076	Sugar (pentulose and hexulose) kinases
soap12_10495882	1	1	0.010831	7	7	6.02301	6.24229	6.13265	0.109644	Hypothetical protein
soap12_10496253	2	2	2.47e-05	5.7	5.7	6.50429	6.71298	6.60864	0.104342	ABC-type dipeptide transport system, periplasmic component
soap12_10496364	17	17	2.41e-124	49.8	49.8	7.89988	7.83577	7.86782	0.0320543	ABC-type sugar transport system, periplasmic component
soap12_10061421	3	3	1.35e-26	32.5	44.2	6.95056	6.90774	6.92915	0.0214075	ABC-type sugar transport system, periplasmic component
soap12_10497442	2	1	0.00033454	14.1	14.1	6.00983	6.14758	6.07871	0.0688752	Molecular chaperone (small heat shock protein)
soap12_10061751	3	3	1.77e-14	19.8	19.8	6.52328	6.35403	6.43865	0.0846233	Glycine cleavage system protein P (pyridoxal-binding), N-terminal domain
soap12_10061752	3	3	3.86e-39	27.3	27.3	6.93877	6.81992	6.87934	0.0594255	Hypothetical protein
soap12_10498734	2	2	6.16e-12	7.3	7.3	6.47318	6.51256	6.49287	0.019692	ABC-type sugar transport system, periplasmic component
soap12_10498904	4	4	1.07e-11	10.2	10.2	6.562	6.69232	6.62716	0.0651614	1,4-alpha-glucan branching enzyme
soap12_10499534	1	1	6.83e-05	3	3	6.29927	6.32891	6.31409	0.0148209	ABC-type dipeptide transport system, periplasmic component
soap12_10499644	4	3	1.01e-16	24.1	24.1	6.08654	5.92611	6.00632	0.0802161	20S proteasome, alpha and beta subunits
soap12_10499755	5	5	8.59e-20	17.1	17.1	6.97557	7.01229	6.99393	0.0183572	Threonine dehydrogenase and related Zn-dependent dehydrogenases
soap12_10500004	14	14	2.26e-111	57.3	57.1	8.51424	8.54418	8.52921	0.0149688	ABC-type sugar transport system, periplasmic component
soap12_10500151	4	4	5.6e-32	14.6	11.6	6.43913	6.14004	6.28958	0.149545	CRISPR-associated protein (Cas_Csd1)
soap12_10500152	8	8	9.67e-30	31.5	31.5	6.93097	7.10158	7.01627	0.0853029	Uncharacterized protein predicted to be involved in DNA repair - COG3649
soap12_10500701	2	2	2.17e-27	34.8	34.8	6.72271	6.62459	6.67365	0.0490582	ABC-type sugar transport system, periplasmic component
soap12_10006031	1	1	0.0042141	4.7	4.7	5.5406	5.46455	5.50258	0.0380278	Uncharacterized conserved protein - COG1704
soap12_10501373	16	16	5.68e-132	48.1	48.1	8.10629	8.13159	8.11894	0.0126468	Hypothetical protein
soap12_10501572	3	2	1.31e-07	47.8	27.2	5.72011	6.04755	5.88383	0.163719	Carbon dioxide concentrating mechanism/carboxysome shell protein
soap12_10501573	6	3	3.28e-142	31.5	31.5	6.11311	6.0327	6.0729	0.040204	Ethanolamine utilization protein
soap12_10501575	6	6	4.03e-69	48	35.7	6.47486	6.31783	6.39635	0.0785117	Dehydratase medium subunit
soap12_10501576	1	1	0.00014797	14.5	14.5	5.85988	5.87111	5.86549	0.0056146	Propanediol dehydratase, small subunit
soap12_10501705	10	9	5.33e-39	34.9	34.9	7.80065	7.9344	7.86752	0.0668745	Bacterial extracellular solute-binding proteins, family 5 Middle
soap12_10502723	1	1	2.35e-10	8.7	8.7	5.88898	5.78449	5.83674	0.0522466	Sugar phosphate isomerases/epimerases
soap12_10502801	12	11	1.47e-130	36.6	36.6	7.99135	8.06198	8.02667	0.0353149	ABC-type dipeptide transport system, periplasmic component
soap12_10503013	2	1	1.92e-07	3.5	3.5	7.26157	7.32195	7.29176	0.0301891	ABC-type dipeptide transport system, periplasmic component
soap12_10504063	4	3	1.88e-20	26.3	26.3	7.17307	7.31207	7.24257	0.0695009	Triosephosphate isomerase
soap12_10504064	14	14	2.13e-93	50.1	52.4	7.57672	7.76573	7.67122	0.0945034	3-phosphoglycerate kinase
soap12_10504065	15	14	4.05e-135	43.3	43.3	8.19465	8.34645	8.27055	0.0758989	Glyceraldehyde-3-phosphate dehydrogenase/erythrose-4-phosphate dehydrogenase
soap12_10504553	1	1	3.55e-05	6.2	6.2	5.28607	5.30281	5.29444	0.0083662	Hypothetical protein
soap12_10504801	3	3	5.05e-13	18.6	18.6	6.42721	6.24979	6.3385	0.0887125	CO dehydrogenase/acetyl-CoA synthase epsilon subunit	95% id methanosarcina
soap12_10504802	11	9	5.62e-49	20.5	23.9	7.52358	7.37778	7.45068	0.0728989	CO dehydrogenase/acetyl-CoA synthase alpha subunit	same contig as above
soap12_10505151	3	3	8.75e-08	17.4	17.4	6.44674	6.50821	6.47747	0.0307337	Phosphoserine aminotransferase
soap12_10505331	3	3	1.05e-08	38.8	38.8	6.26444	6.99929	6.63186	0.367424	Hypothetical protein
soap12_10505335	8	5	8.82e-55	32.5	32.5	7.81704	7.60616	7.7116	0.105444	ABC-type sugar transport systems, ATPase components
soap12_10063931	1	1	1.43e-09	8.9	8.9	5.78364	6.16607	5.97486	0.191218	Hypothetical protein
soap12_10506303	19	19	6.91e-214	51.4	49.3	8.12571	8.13303	8.12937	0.00365937	ABC-type sugar transport system, periplasmic component
soap12_10506364	2	2	8.89e-10	16.4	9.8	6.05154	5.90193	5.97673	0.0748058	NAD(P)H-nitrite reductase
soap12_10506464	6	6	2.57e-23	21.2	29.9	6.6689	6.72549	6.69719	0.0282944	ABC-type sugar transport system, periplasmic component
soap12_10507211	1	1	0.00010389	11.7	11.7	5.93931	6.18418	6.06175	0.122433	Hypothetical protein
soap12_10507254	15	15	0	80.1	66.7	8.88186	8.89121	8.88654	0.00467511	Hypothetical protein
soap12_10507434	15	15	6.04e-117	55.2	53.1	7.55874	7.64078	7.59976	0.0410175	Uncharacterized ABC-type transport system, periplasmic component/surface lipoprotein
soap12_10508264	11	2	2.07e-119	66.3	66.3	7.34899	7.22157	7.28528	0.0637076	Uncharacterized conserved protein - COG1704
soap12_10508462	1	1	2.98e-05	4.3	4.3	5.53977	5.3602	5.44998	0.0897851	Thymidine phosphorylase
soap12_10508603	8	8	7.07e-165	49.3	63.7	7.93369	7.89006	7.91188	0.0218186	Hypothetical protein
soap12_10508794	2	2	1.39e-13	6.3	6.3	6.20973	6.2035	6.20661	0.0031171	Glutamyl- and glutaminyl-tRNA synthetases
soap12_10508795	1	1	3.51e-05	15.9	15.9	5.43191	5.72049	5.5762	0.14429	Predicted redox protein, regulator of disulfide bond formation - COG1765
soap12_10509283	16	16	1.52e-150	50	43.4	7.62382	7.55255	7.58818	0.0356355	ABC-type sugar transport system, periplasmic component
soap12_10509351	4	2	6.24e-18	6.9	6.9	6.07298	6.07577	6.07438	0.00139057	Type II secretory pathway, pullulanase PulA and related glycosidases
soap12_10509804	9	9	9.27e-66	11.8	17.3	7.03838	7.05603	7.0472	0.00882303	Methyl-accepting chemotaxis protein
soap12_10509905	4	4	1.29e-58	19.7	19.7	6.75847	6.78392	6.7712	0.0127225	ABC-type branched-chain amino acid transport systems, periplasmic component
soap12_10510281	1	1	0.0077284	8.3	8.3	4.9318	4.7614	4.8466	0.0851985	Predicted redox protein, regulator of disulfide bond formation - COG1765
soap12_10511804	2	1	8.4e-15	16.5	16.5	5.8357	6.00462	5.92016	0.0844627	6-phosphogluconolactonase/Glucosamine-6-phosphate isomerase/deaminase
soap12_10511962	1	1	0.012117	10.2	10.2	5.35708	5.10551	5.23129	0.125783	Translation elongation factor P (EF-P)/translation initiation factor 5A (eIF-5A)
soap12_10512293	1	1	7.46e-11	4.4	4.4	6.82062	6.91268	6.86665	0.0460319	ABC-type sugar transport system, periplasmic component
soap12_10065481	3	3	7.25e-94	23.9	23.9	6.87899	6.72737	6.80318	0.0758082	TonB-dependent Receptor Plug Domain
soap12_10512717	4	4	1.36e-83	81.5	81.5	6.28764	6.45802	6.37283	0.0851865	Cold shock proteins
soap12_10512781	4	2	7.32e-53	31.8	31.8	6.86446	6.87572	6.87009	0.0056316	Bacterioferritin (cytochrome b1)
soap12_10513773	5	5	6.38e-27	28.7	28.7	7.06524	7.19365	7.12945	0.0642049	Membrane protease subunits, stomatin/prohibitin homologs
soap12_10513777	2	2	0.0038889	13.2	13.2	5.81049	5.82277	5.81663	0.00614074	Ribosomal protein S18
soap12_10514153	3	2	8.91e-13	5.5	5.5	7.47365	7.58301	7.52833	0.0546792	ABC-type xylose transport system, periplasmic component
soap12_10514351	3	3	1.65e-12	20.9	20.9	6.21061	6.22066	6.21563	0.00502219	ABC-type sugar transport system, periplasmic component
soap12_10514413	4	4	6.5e-15	35.6	35.6	6.20374	6.45984	6.33179	0.128052	Putative intracellular protease/amidase
soap12_10514686	1	1	5.67e-08	23.9	23.9	4.91944	5.24736	5.0834	0.163958	Protein of unknown function (DUF1292)
soap12_10514847	2	1	2.07e-11	27.2	27.2	6.55625	6.64083	6.59854	0.0422874	Bacterial nucleoid DNA-binding protein
soap12_10514925	2	2	2.21e-13	13.3	13.3	5.21128	5.49177	5.35152	0.140244	Secretin and TonB N terminus short domain
soap12_10515202	11	8	4.64e-121	48.3	48.3	7.62357	7.59013	7.60685	0.0167208	Hypothetical protein
soap12_10516255	1	1	0.0049387	7.5	7.5	8.34325	8.58823	8.46574	0.122488	Hypothetical protein
soap12_10516391	32	31	0	68.9	68.9	8.88125	8.8848	8.88302	0.00177099	Glycerol kinase
soap12_10516392	3	3	4.01e-08	6.4	6.4	6.80689	6.71683	6.76186	0.0450279	Predicted dehydrogenase - COG0579
soap12_10516393	4	4	1.68e-12	12	14.6	7.10867	7.08824	7.09845	0.010212	Thioredoxin reductase
soap12_10517082	3	3	1.1e-38	36.7	36.7	6.10469	6.5007	6.3027	0.198005	Nitroreductase
soap12_10517421	1	1	0.0003671	8.2	8.2	5.06266	4.95873	5.01069	0.0519631	Enoyl-CoA hydratase/carnithine racemase
soap12_10517425	1	1	0.0059109	7.2	7.2	5.52587	5.12208	5.32398	0.201894	Acyl CoA:acetate/3-ketoacid CoA transferase, beta subunit
soap12_10517541	2	2	1.05e-06	7	7	6.41116	6.38723	6.3992	0.0119677	TonB-dependent Receptor Plug Domain
soap12_10518162	1	1	2.83e-10	4.8	4.8	6.10667	6.11684	6.11175	0.00508667	3-phosphoglycerate kinase
soap12_10518163	7	7	5.15e-77	35.9	27.1	6.81088	6.87507	6.84298	0.0320944	Triosephosphate isomerase
soap12_10518275	3	2	2.94e-22	20.8	16.7	5.59814	5.59331	5.59573	0.00241819	Outer membrane protein/protective antigen OMA87
soap12_10518483	1	1	0.0013908	4.8	4.8	5.07871	5.45741	5.26806	0.189351	Uncharacterized protein conserved in bacteria
soap12_10067412	7	7	0	57	57	7.78318	7.847	7.81509	0.0319116	Hypothetical protein
soap12_10519732	3	3	1.72e-42	14.4	14.4	6.12392	6.16283	6.14338	0.0194581	ABC-type dipeptide transport system, periplasmic component
soap12_10520532	2	2	0.00020559	7.8	7.8	5.82372	6.2933	6.05851	0.23479	Glycerol-3-phosphate dehydrogenase
soap12_10067731	5	4	6.22e-16	35.9	31.3	6.52316	6.30812	6.41564	0.107522	Amidohydrolase family
soap12_10067732	3	3	9.54e-09	23.4	23.4	6.66737	6.77034	6.71885	0.0514838	Formylmethanofuran dehydrogenase subunit C
soap12_10521893	2	1	4.84e-08	3.4	3.4	6.54193	6.60742	6.57468	0.0327472	Phosphoenolpyruvate carboxykinase (GTP)
soap12_10522313	2	2	0.00012348	8.2	8.2	6.06926	5.83844	5.95385	0.115411	ABC-type metal ion transport system, periplasmic component/surface antigen
soap12_10523647	4	4	7.29e-23	21.8	21.8	6.89237	6.92521	6.90879	0.0164234	Prolyl-tRNA synthetase
soap12_10523955	4	4	5.19e-43	23.5	23.5	6.90975	6.85973	6.88474	0.0250107	ABC-type uncharacterized transport system, periplasmic component
soap12_10524144	7	7	5.9e-35	28.3	28.3	7.08518	7.10595	7.09557	0.0103846	Uncharacterized oxidoreductases, Fe-dependent alcohol dehydrogenase family
soap12_10524146	1	1	0.0015055	12.3	12.3	5.0835	4.60375	4.84363	0.239876	Hemerythrin
soap12_10525001	6	1	5.66e-101	40.7	40.7	7.03858	7.13462	7.0866	0.0480214	Hypothetical protein
soap12_10525022	3	3	1.45e-21	12.7	19.7	6.22305	6.22748	6.22526	0.00221046	Transcriptional regulators containing a DNA-binding HTH domain and an aminotransferase domain (MocR family) and their eukaryotic orthologs
soap12_10525024	8	8	2.11e-98	23.9	26	7.29933	7.31605	7.30769	0.00836066	Glutamate dehydrogenase/leucine dehydrogenase
soap12_10525273	22	20	9.05e-253	35.9	33.8	7.53786	7.67441	7.60613	0.0682771	Type II secretory pathway, pullulanase PulA and related glycosidases
soap12_10525274	2	2	1.37e-05	22.3	22.3	6.73871	6.58414	6.66142	0.0772852	Large-conductance mechanosensitive channel
soap12_10525545	1	1	6.52e-05	10.6	10.6	5.90681	5.98181	5.94431	0.0374976	Chemotaxis signal transduction protein
soap12_10525944	1	1	0.0075758	4.6	4.6	5.90321	6.0385	5.97086	0.0676458	ABC-type metal ion transport system, periplasmic component/surface antigen
soap12_10526171	7	6	7.19e-103	50.4	50.4	7.67102	7.73923	7.70513	0.0341037	Bacterial extracellular solute-binding proteins, family 5 Middle
soap12_10527152	11	11	1.85e-96	28.1	28.1	7.07536	7.2589	7.16713	0.0917681	Transketolase
soap12_10527434	3	2	5.95e-10	8.7	8.7	7.39712	7.8665	7.63181	0.234689	Glycerol kinase
soap12_10528081	3	1	2.19e-39	40.9	40.9	5.01047	4.78761	4.89904	0.11143	Enolase
soap12_10528154	1	1	0.00077083	8.3	8.3	5.49132	5.57824	5.53478	0.0434591	3-isopropylmalate dehydratase small subunit
soap12_10528437	1	1	0.011069	7.7	7.7	5.76582	5.96741	5.86661	0.100795	Chemotaxis protein CheC, inhibitor of MCP methylation
soap12_10528713	2	2	0.0019463	8.6	8.6	5.67992	5.72822	5.70407	0.0241488	Galactose mutarotase and related enzymes
soap12_10529075	3	3	1.96e-17	24.6	24.6	6.01275	5.8499	5.93133	0.0814273	ABC-type multidrug transport system, ATPase component
soap12_10529341	1	1	0.0092596	4.7	4.7	5.63079	5.59686	5.61383	0.0169665	ABC-type sugar transport system, periplasmic component
soap12_10529346	1	1	0.0097428	2.8	2.8	6.46192	5.28818	5.87505	0.586868	Cache domain
soap12_10530272	2	2	7.35e-08	28.4	9.5	5.893	5.40822	5.65061	0.242386	Uncharacterized conserved protein - COG3461
soap12_10530273	12	12	1.72e-102	62.6	62.6	7.69992	7.86782	7.78387	0.0839453	Uncharacterized protein, linocin/CFP29 homolog
soap12_10530276	2	2	3.5e-05	18.2	18.2	5.46298	5.37918	5.42108	0.0419015	Uracil phosphoribosyltransferase
soap12_10530502	2	2	2.21e-05	10.2	10.2	6.10089	5.94698	6.02393	0.0769548	Uncharacterized protein predicted to be involved in DNA repair - COG1857
soap12_10531025	1	1	7.94e-06	3	3	6.02301	6.16122	6.09211	0.0691064	Xylose isomerase
soap12_10531142	1	1	0.00094982	1.1	1.1	6.46528	6.26401	6.36465	0.100632	Outer membrane cobalamin receptor protein
soap12_10070272	3	1	5e-08	24.6	24.6	5.68457	5.05165	5.36811	0.316457	Predicted flavin-nucleotide-binding protein structurally related to pyridoxine 5'-phosphate oxidase - COG3576
soap12_10531475	14	8	3.32e-196	54	53.4	7.8947	8.00736	7.95103	0.05633	Uncharacterized ABC-type transport system, periplasmic component/surface lipoprotein
soap12_10531514	16	16	6.03e-90	43.7	50.2	7.80048	7.80583	7.80316	0.00267863	ABC-type sugar transport system, periplasmic component
soap12_10531772	1	1	3.48e-06	4.7	4.7	5.67628	5.74024	5.70826	0.0319811	Uncharacterized protein predicted to be involved in DNA repair - COG3649
soap12_10532155	2	2	5.89e-27	25.2	25.2	5.93959	6.06588	6.00273	0.0631446	Putative translation initiation inhibitor, yjgF family
soap12_10532212	2	2	1.39e-07	9.2	9.2	6.2874	6.36146	6.32443	0.0370324	Single-stranded DNA-binding protein
soap12_10532233	3	3	2.74e-09	13.1	17.3	6.2392	6.3331	6.28615	0.0469526	Sugar phosphate isomerases/epimerases
soap12_10532236	6	6	2.52e-35	26.7	35.8	7.09681	7.25773	7.17727	0.0804604	ABC-type sugar transport system, periplasmic component
soap12_10532373	1	1	1.57e-15	7.9	7.9	6.06062	5.50821	5.78441	0.276208	Superoxide dismutase
soap12_10070771	1	1	0.010262	2.5	2.5	7.09188	7.19524	7.14356	0.0516787	NADH:ubiquinone oxidoreductase, NADH-binding (51 kD) subunit
soap12_10533005	2	2	2.85e-06	9.4	9.4	6.18673	6.33445	6.26059	0.0738617	Glucosamine 6-phosphate synthetase, contains amidotransferase and phosphosugar isomerase domains
soap12_10533485	1	1	3.04e-06	6.9	6.9	5.2082	4.914	5.0611	0.147097	CRISPR associated protein
soap12_10533561	1	1	7.35e-05	12.8	12.8	8.06326	8.2237	8.14348	0.0802226	Hypothetical protein
soap12_10533562	6	6	6.4e-31	16.1	16.1	6.85364	6.92391	6.88877	0.0351373	ABC-type sugar transport systems, permease components
soap12_10533563	17	17	2.43e-115	27.9	27.9	7.75446	7.87175	7.81311	0.0586425	ABC-type maltose transport systems, permease component
soap12_10534525	2	2	2.27e-22	8.7	8.7	6.75062	6.82097	6.7858	0.0351727	ABC-type sugar transport system, periplasmic component
soap12_10534818	2	2	9.29e-14	19.7	19.7	5.4249	5.54144	5.48317	0.058272	Uncharacterized conserved protein - COG2078
soap12_10535415	4	4	7.1e-25	20.1	20.1	6.89451	6.7801	6.83731	0.0572044	CT1975-like protein
soap12_10535424	3	3	3.69e-05	5	5	6.41862	6.5011	6.45986	0.0412421	ABC-type sugar transport system, permease component
soap12_10536637	9	9	1.1e-39	17.1	17.1	7.24514	7.37745	7.3113	0.0661548	Chemotaxis protein histidine kinase and related kinases
soap12_10536638	2	2	6.43e-08	34.1	34.1	6.14563	6.49287	6.31925	0.17362	Chemotaxis signal transduction protein
soap12_10536841	2	2	8.53e-08	9.4	9.4	6.71009	6.17146	6.44078	0.269314	Xanthine/uracil permeases
soap12_10537285	3	3	7.23e-07	4.1	6.9	5.97679	5.898	5.93739	0.0393923	Phosphoribosylformylglycinamidine (FGAM) synthase, synthetase domain
soap12_10537391	1	1	0.0026066	13.3	13.3	6.56846	6.5372	6.55283	0.015629	Short-chain alcohol dehydrogenase of unknown specificity
soap12_10537507	6	6	2.44e-29	19.9	17.2	7.45335	7.41775	7.43555	0.0177975	ABC-type sugar transport system, periplasmic component
soap12_10538045	9	9	1.99e-49	58.4	58.4	7.18839	7.16548	7.17694	0.0114562	Translation elongation factor Ts
soap12_10538046	5	5	2.24e-11	23.7	19.1	6.26475	6.55604	6.41039	0.145645	Uridylate kinase
soap12_10538047	27	27	0	81.5	80.8	8.29774	8.35883	8.32828	0.0305453	Enolase
soap12_10538351	1	1	0.0021963	2.1	2.1	5.45776	5.60476	5.53126	0.0734971	Translation initiation factor 2 (IF-2; GTPase)
soap12_10538353	8	8	5.74e-99	34.6	38.7	7.28529	7.35587	7.32058	0.0352928	Serine-pyruvate aminotransferase/archaeal aspartate aminotransferase
soap12_10538354	9	9	1.84e-75	43.7	43.7	6.81183	6.97293	6.89238	0.0805498	Phosphoglycerate dehydrogenase and related dehydrogenases
soap12_10538818	3	3	6.45e-26	33.1	33.1	6.88299	6.94803	6.91551	0.0325201	Hypothetical protein
soap12_10538897	2	2	3.57e-06	4.2	4.2	6.29677	6.04017	6.16847	0.128304	DNA-directed RNA polymerase, beta' subunit/160 kD subunit
soap12_10539727	14	14	4.82e-123	74	74	7.51468	7.49457	7.50463	0.0100543	ABC-type sugar transport system, periplasmic component
soap12_10539764	6	6	1.02e-39	34.4	25.2	6.03447	5.98384	6.00916	0.0253127	Purine nucleoside phosphorylase
soap12_10539766	7	7	3.77e-20	33.8	23.7	6.46624	6.53167	6.49896	0.0327129	HD-GYP domain
soap12_10539833	2	2	1.74e-36	10.4	10.4	5.85777	6.16388	6.01082	0.153055	Acetyl-CoA acetyltransferase
soap12_10539838	3	3	7.62e-05	29.2	29.2	5.93001	5.89327	5.91164	0.0183691	Predicted thioesterase - COG0824
soap12_10539846	1	1	9.87e-09	10.2	10.2	5.51569	5.74887	5.63228	0.116591	Ribosomal protein L25 (general stress protein Ctc)
soap12_10540683	21	11	2.42e-137	34.8	31.5	7.47341	7.5921	7.53276	0.0593425	Phosphoenolpyruvate synthase/pyruvate phosphate dikinase
soap12_10540712	5	5	7.82e-35	10.9	14.8	7.05061	7.20737	7.12899	0.0783767	Glycosidases
soap12_10540714	20	20	6.67e-192	59.3	59.1	8.0677	8.11418	8.09094	0.023237	Predicted NADH:ubiquinone oxidoreductase, subunit RnfG
soap12_10540778	1	1	2.79e-10	9.9	9.9	5.74067	6.19335	5.96701	0.226338	Nitroreductase
soap12_10540779	3	3	2.3e-07	24.8	15.4	5.77157	5.52714	5.64936	0.122216	Uncharacterized conserved protein - COG0432
soap12_10540941	3	3	6.49e-08	36	25.8	5.58063	5.71555	5.64809	0.0674618	Co-chaperonin GroES (HSP10)
soap12_10540942	36	30	0	73	75.4	8.56295	8.58307	8.57301	0.0100636	Chaperonin GroEL (HSP60 family)
soap12_10540943	8	8	3.05e-87	65.8	53.6	7.14448	7.13408	7.13928	0.00519968	Transaldolase
soap12_10540944	3	3	4.77e-07	8.5	5.3	6.26529	6.38286	6.32408	0.0587868	Predicted Zn-dependent proteases and their inactivated homologs - COG0312
soap12_10540945	2	2	4.36e-13	8.8	8.8	5.93867	5.97494	5.95681	0.0181373	Predicted Zn-dependent proteases and their inactivated homologs - COG0312
soap12_10540946	1	1	0.00050644	15.1	15.1	4.94918	5.10171	5.02544	0.0762687	Ribosomal protein L20
soap12_10541195	7	7	3.03e-23	37.9	37.9	6.74402	6.89197	6.81799	0.0739738	Malate/lactate dehydrogenases
soap12_10541197	3	3	1.64e-08	13.7	13.7	6.23505	6.2718	6.25342	0.0183734	ABC-type multidrug transport system, ATPase component
soap12_10541473	5	5	2.61e-48	77.9	60	6.82474	6.69715	6.76095	0.0637966	Uncharacterized protein conserved in bacteria
soap12_10541741	27	21	0	66	62.2	8.61926	8.65833	8.63879	0.019533	ABC-type dipeptide transport system, periplasmic component
soap12_10072911	9	5	1.87e-38	37.6	37.6	7.25115	7.4089	7.33003	0.0788749	Pyruvate:ferredoxin oxidoreductase and related 2-oxoacid:ferredoxin oxidoreductases, alpha subunit
soap12_10542323	3	3	4.25e-13	21.4	12.1	6.02694	6.00264	6.01479	0.0121502	Uncharacterized protein conserved in bacteria
soap12_10542619	1	1	2.13e-24	6.9	6.9	6.87052	6.96846	6.91949	0.0489746	Malic enzyme
soap12_10542959	2	1	1.96e-07	5	5	5.36894	5.18879	5.27886	0.0900747	Valyl-tRNA synthetase
soap12_10543115	3	3	1.93e-23	33.5	14.9	5.9728	6.169	6.0709	0.0981015	Predicted Zn-dependent hydrolases of the beta-lactamase fold - COG2220
soap12_10543117	4	4	9.44e-16	14.8	14.8	6.72286	6.70947	6.71617	0.00669534	D-alanyl-D-alanine dipeptidase
soap12_10543541	1	1	0.0042561	2.2	2.2	6.38306	6.37533	6.3792	0.00386332	Hypothetical protein
soap12_10543547	1	1	7.18e-05	4	4	5.30066	4.37967	4.84016	0.460496	Uncharacterized protein predicted to be involved in DNA repair (RAMP superfamily)
soap12_10543619	1	1	0.0003045	2.2	2.2	5.70029	5.2036	5.45195	0.248342	Predicted membrane-associated HD superfamily hydrolase - COG1480
soap12_10543634	6	6	3.97e-40	27.8	27.8	7.09146	7.06416	7.07781	0.0136488	Predicted translation initiation factor 2B subunit, eIF-2B alpha/beta/delta family - COG0182
soap12_10543636	2	2	2e-09	0.8	2.1	6.01874	5.96741	5.99307	0.0256673	Large extracellular alpha-helical protein
soap12_10544062	1	1	0.0064993	2.3	2.3	5.95968	6.01565	5.98766	0.0279887	Homoserine dehydrogenase
soap12_10544067	3	3	2.36e-18	14.5	22.2	5.76609	5.77054	5.76831	0.00222121	Sugar phosphate isomerases/epimerases
soap12_10544812	24	24	6.67e-204	78.4	78.4	8.19907	8.27453	8.2368	0.0377291	Uncharacterized ABC-type transport system, periplasmic component/surface lipoprotein
soap12_10544813	4	4	2.94e-07	10.5	10.5	6.67195	6.73214	6.70204	0.0300932	ABC-type uncharacterized transport systems, ATPase components
soap12_10007281	2	2	3.08e-09	13.6	6.3	5.56631	5.74867	5.65749	0.0911804	Tetratricopeptide repeat
soap12_10546347	1	1	0.0089369	2.6	2.6	5.41293	5.65856	5.53575	0.122817	Dihydroorotase and related cyclic amidohydrolases
soap12_10546904	12	12	1.51e-69	22.4	25.6	7.34422	7.45632	7.40027	0.0560525	Periplasmic protein involved in polysaccharide export
soap12_10546906	2	2	1.09e-22	5.8	5.8	6.14048	6.47001	6.30524	0.164768	Fibronectin type III domain
soap12_105477310	1	1	7.03e-07	14.2	14.2	5.07379	5.18081	5.1273	0.0535111	Hypothetical protein
soap12_10548031	25	25	2.34e-231	47.2	47.2	7.81896	7.93445	7.87671	0.0577475	Glycosidases
soap12_10548173	7	7	1.83e-29	53.8	47.6	6.91583	7.01916	6.9675	0.0516628	Molecular chaperone (small heat shock protein)
soap12_10548863	13	13	1.44e-58	42.9	46	7.54327	7.64942	7.59635	0.0530747	6-phosphofructokinase
soap12_10548865	12	8	9.01e-143	42.2	48.2	8.06774	8.14433	8.10603	0.0382924	ABC-type sugar transport systems, ATPase components
soap12_10548882	10	2	1.09e-88	47.7	47.7	7.63332	7.53485	7.58408	0.0492331	Uncharacterized protein conserved in bacteria
soap12_10549283	5	5	5.89e-31	11.7	11.7	7.14554	7.22986	7.1877	0.0421614	Dihydroxyacid dehydratase/phosphogluconate dehydratase
soap12_10549286	20	20	0	75.8	73.3	8.08243	8.19629	8.13936	0.0569302	Ketol-acid reductoisomerase
soap12_10549287	1	1	0.00075081	3.9	3.9	5.12872	4.89119	5.00995	0.118768	Isopropylmalate/homocitrate/citramalate synthases
soap12_10549289	3	3	6.99e-21	22.1	22.1	5.88553	6.14233	6.01393	0.128398	3-isopropylmalate dehydratase small subunit
soap12_105492810	4	4	1.55e-07	11.4	15	6.65057	6.69752	6.67404	0.0234736	Isocitrate/isopropylmalate dehydrogenase
soap12_10549428	5	5	3.99e-62	35.1	35.1	6.68321	6.5668	6.62501	0.0582033	Pyruvate:ferredoxin oxidoreductase and related 2-oxoacid:ferredoxin oxidoreductases, gamma subunit
soap12_10549429	1	1	0.00018326	14.7	14.7	5.59518	5.4377	5.51644	0.0787367	Pyruvate:ferredoxin oxidoreductase and related 2-oxoacid:ferredoxin oxidoreductases, delta subunit
soap12_105494210	9	9	5.52e-57	33.4	33.4	7.27149	7.33167	7.30158	0.0300885	Pyruvate:ferredoxin oxidoreductase and related 2-oxoacid:ferredoxin oxidoreductases, alpha subunit
soap12_105494211	7	7	1.14e-62	36.9	43.4	6.64646	6.91014	6.7783	0.131838	Pyruvate:ferredoxin oxidoreductase and related 2-oxoacid:ferredoxin oxidoreductases, beta subunit
soap12_105494212	3	3	4.68e-12	9.1	9.1	6.39784	6.58475	6.49129	0.0934569	Parvulin-like peptidyl-prolyl isomerase
soap12_10550092	1	1	0.00078095	6.9	6.9	5.57312	5.26093	5.41702	0.156093	ABC-type sugar transport system, periplasmic component
soap12_10550337	1	1	0.013214	0.7	0.7	7.42974	7.42663	7.42818	0.00155551	FOG: GGDEF domain
soap12_10551141	3	3	1.4e-28	12.9	12.9	6.82193	6.76069	6.79131	0.0306231	Predicted dehydrogenases and related proteins -COG0673
soap12_105511410	7	7	3.3e-36	28.8	28.8	7.22701	7.23081	7.22891	0.00189717	Fructose-1,6-bisphosphatase/sedoheptulose 1,7-bisphosphatase and related proteins
soap12_105511610	2	2	1.03e-07	4	4	5.8154	5.72639	5.7709	0.0445027	N-acetyl-beta-hexosaminidase
soap12_10551675	1	1	0.0039334	7.3	7.3	5.20017	5.53975	5.36996	0.169794	Predicted enzyme with a TIM-barrel fold - COG0325
soap12_10551677	3	3	7.96e-08	5.3	8.1	6.46713	6.46832	6.46773	0.000591723	Aspartyl/asparaginyl-tRNA synthetases
soap12_10551679	3	2	1.15e-06	10.4	10.4	6.27198	6.24413	6.25805	0.0139262	IMP dehydrogenase/GMP reductase
soap12_105516712	5	5	6.51e-36	62.4	62.4	7.46153	7.90089	7.68121	0.219681	Hypothetical protein
soap12_10551763	14	14	1.76e-115	58.9	58.9	7.77906	7.84947	7.81427	0.0352031	Purine nucleoside phosphorylase
soap12_10551769	6	6	2.65e-32	20.3	20.3	6.91104	7.00415	6.95759	0.0465572	Adenylosuccinate synthase
soap12_105517610	8	8	2.73e-73	22.4	24.3	7.08736	7.23759	7.16247	0.0751193	Predicted sugar kinase - COG0063
soap12_10552101	12	12	1.48e-122	54.7	54.7	7.6847	7.74305	7.71388	0.0291765	ABC-type sugar transport system, periplasmic component
soap12_10075562	9	9	1.7e-67	64.3	64.3	7.75614	7.78012	7.76813	0.0119871	Bacterial extracellular solute-binding proteins, family 5 Middle
soap12_10552666	1	1	0.00122	1.1	1.1	6.221	6.08782	6.15441	0.0665899	Hypothetical protein
soap12_10552718	9	9	1.84e-70	46.6	46.6	7.38732	7.34303	7.36518	0.0221422	ABC-type sugar transport system, periplasmic component
soap12_105527110	9	9	3.1e-110	34.1	34.1	7.08318	7.02543	7.0543	0.0288756	Glucose-6-phosphate isomerase
soap12_10552949	2	2	9.12e-05	6.5	6.5	6.79628	6.64508	6.72068	0.0755988	Putative virion core protein (lumpy skin disease virus)
soap12_10075881	3	3	1.68e-21	14.9	12.2	5.97684	5.73469	5.85576	0.121076	Hypothetical protein
soap12_10553942	1	1	0.011744	2.7	2.7	6.0721	6.05162	6.06186	0.0102436	Glycine cleavage system protein P (pyridoxal-binding), C-terminal domain
soap12_10553994	7	7	6.62e-36	45.7	45.7	6.79042	6.93882	6.86462	0.0742005	DNA-binding ferritin-like protein (oxidative damage protectant)
soap12_10553997	4	3	8.31e-17	9.7	9.7	6.71517	6.91088	6.81302	0.0978565	Molecular chaperone
soap12_105539912	2	2	0.00015486	0.9	1.7	5.87406	6.03587	5.95496	0.0809057	Chromosome segregation ATPases
soap12_105543611	2	2	1.27e-25	12.5	7.4	5.84387	5.50157	5.67272	0.171151	Hypothetical protein
soap12_105545411	2	2	1.81e-06	1.3	1.3	7.34563	7.39095	7.36829	0.0226621	Bacterial extracellular solute-binding proteins, family 5 Middle
soap12_105548915	2	2	1.55e-17	16.1	9.8	6.20669	6.37618	6.29143	0.0847422	Hypothetical protein
soap12_105548916	6	6	3.19e-41	26.8	26.8	6.77297	6.86566	6.81931	0.0463469	Hypothetical protein
soap12_10554906	7	7	2.86e-72	55.2	55.2	6.72156	6.9433	6.83243	0.110869	Bacterial nucleoid DNA-binding protein
soap12_10554908	9	9	5.27e-78	31.2	37.3	7.12892	7.20153	7.16522	0.0363088	Glycine cleavage system T protein (aminomethyltransferase)
soap12_10554909	5	5	4.97e-35	14.5	14.5	6.92654	7.13341	7.02997	0.103437	Glycine cleavage system protein P (pyridoxal-binding), N-terminal domain
soap12_105549010	3	3	2.91e-17	9.7	9.7	6.95964	7.05892	7.00928	0.0496409	Glycine cleavage system protein P (pyridoxal-binding), C-terminal domain
soap12_105549013	7	7	1.23e-47	23	25.9	6.87658	6.96881	6.92269	0.0461146	Pyruvate kinase
soap12_105549020	18	18	9.24e-228	63.1	63.1	8.15625	8.10954	8.1329	0.0233507	ABC-type sugar transport system, periplasmic component
soap12_105551523	1	1	1.03e-24	2.7	2.7	6.51676	6.59759	6.55717	0.0404127	Acyl-CoA synthetase (NDP forming)
soap12_10555206	3	3	2.59e-15	31.2	31.2	6.01296	6.51533	6.26415	0.251183	Riboflavin synthase beta-chain
soap12_105552012	1	1	2.77e-06	10.4	10.4	5.21961	5.3579	5.28875	0.069143	Histidinol phosphatase and related hydrolases of the PHP family
soap12_105552014	2	2	7.07e-10	3.5	6.5	5.73175	5.84972	5.79074	0.0589852	Acetate kinase
soap12_105552015	13	13	8.71e-82	49	45.2	7.03659	7.22562	7.1311	0.0945152	Fructose/tagatose bisphosphate aldolase
soap12_10555461	4	4	4.15e-23	10.7	10.7	6.80637	6.74182	6.7741	0.0322744	Methionyl-tRNA synthetase
soap12_10555464	2	2	0.00076369	12.9	12.9	5.51875	5.26564	5.3922	0.126554	Ribose 5-phosphate isomerase RpiB
soap12_105554612	3	3	5.24e-20	5.8	5.8	6.38371	6.5764	6.48005	0.0963456	Outer membrane protein/protective antigen OMA87
soap12_10555586	2	2	1.58e-05	12.6	6.9	5.72767	5.24336	5.48552	0.242155	Outer membrane protein
soap12_105555811	17	17	3.38e-269	57.1	57.1	8.06232	8.07357	8.06795	0.00562652	5'-nucleotidase/2',3'-cyclic phosphodiesterase and related esterases
soap12_105555821	3	3	3.43e-08	7	10.4	6.39995	6.47544	6.43769	0.0377441	Predicted NADH:ubiquinone oxidoreductase, subunit RnfC - COG4656
soap12_105555823	2	2	1.21e-06	9	9	5.85926	5.84295	5.85111	0.00815306	Predicted NADH:ubiquinone oxidoreductase, subunit RnfG - COG4659
soap12_10555757	3	2	3.67e-10	10.4	10.4	6.72887	6.68619	6.70753	0.0213419	Glutamate dehydrogenase/leucine dehydrogenase
soap12_105557519	4	4	2.58e-27	21.5	21.5	6.7456	6.62439	6.68499	0.0606063	ABC-type sugar transport system, periplasmic component
soap12_105561326	1	1	0.0024074	5.4	5.4	6.24822	6.25549	6.25185	0.00363552	Selenocysteine lyase
soap12_105562121	1	1	0.011285	3.7	3.7	5.88306	5.74042	5.81174	0.0713206	Hypothetical protein
soap12_10077582	2	2	0.0018026	11.1	5.8	6.3751	6.35073	6.36291	0.012182	Phage tail protein
soap12_105563221	1	1	0.0014672	2.7	2.7	6.83088	6.852	6.84144	0.0105603	Glucose-6-phosphate isomerase
soap12_10007733	1	1	8.18e-05	7.2	7.2	5.42899	4.43403	4.93151	0.497484	Ribosomal protein S5
soap12_10080351	1	1	2.48e-05	20.5	20.5	5.259	5.27683	5.26791	0.00891653	Uncharacterized protein, involved in the regulation of septum location
soap12_10082142	5	5	5.86e-28	37.1	14.8	6.38473	6.48227	6.4335	0.0487718	Hypothetical protein
soap12_10082321	6	6	1.22e-41	22.6	22.6	7.11153	6.70992	6.91073	0.200804	Phosphoenolpyruvate synthase/pyruvate phosphate dikinase
soap12_10087522	3	1	2.08e-28	22.4	22.4	6.82121	6.89384	6.85753	0.0363137	GTPases - translation elongation factors
soap12_10088311	5	5	3.16e-92	25.2	17.6	6.72498	6.88563	6.80531	0.0803263	L-aminopeptidase/D-esterase
soap12_10089281	4	4	1.32e-43	27.5	27.5	6.52686	6.81314	6.67	0.143142	Fructose/tagatose bisphosphate aldolase
soap12_10090151	1	1	8.46e-05	5.5	5.5	4.71857	4.72959	4.72408	0.0055089	Type II secretory pathway, ATPase PulE/Tfp pilus assembly pathway, ATPase PilB
soap12_10090162	5	5	1.68e-166	56.2	56.2	8.19396	8.14411	8.16903	0.024926	Hypothetical protein
soap12_10093311	20	19	3.24e-234	55.2	54.6	8.64535	8.3413	8.49332	0.152029	Hypothetical protein
soap12_10093401	3	3	2.02e-20	46.1	46.1	6.97076	6.89142	6.93109	0.0396678	Hypothetical protein
soap12_10093402	4	4	7.64e-10	19.6	15.8	6.15622	6.14619	6.1512	0.0050129	Pyruvate:ferredoxin oxidoreductase and related 2-oxoacid:ferredoxin oxidoreductases, beta subunit
soap12_10098492	1	1	0.0003293	7.2	7.2	4.76558	4.73612	4.75085	0.0147308	ABC-type multidrug transport system, ATPase component
soap12_10099661	1	1	0.012707	6.5	6.5	7.08347	7.26224	7.17285	0.0893853	Permeases
soap12_10103801	3	3	2.29e-20	14.4	18.9	6.58189	6.73377	6.65783	0.075937	Protein of unknown function (DUF3417)
soap12_10105063	2	2	0.00016588	25.9	25.9	6.37945	6.49665	6.43805	0.0586012	Hypothetical protein
soap12_10105951	5	5	1.73e-38	25.7	25.7	7.14107	7.30822	7.22465	0.0835747	Branched-chain amino acid aminotransferase/4-amino-4-deoxychorismate lyase
soap12_10106912	1	1	0.010941	21.7	21.7	4.92291	4.77475	4.84883	0.0740783	Ribosomal protein L7/L12
soap12_10107871	2	2	1.61e-23	16.8	16.8	6.20841	6.23119	6.2198	0.0113873	ABC-type sugar transport system, periplasmic component
soap12_10108201	1	1	3.72e-21	8.2	8.2	6.96095	7.15091	7.05593	0.0949795	S-layer homology domain
soap12_10109841	4	4	2.89e-09	14.3	17.7	6.58732	6.63876	6.61304	0.0257204	Urocanate hydratase
Ga0082206_1058272	2	1	1.12e-05	13.6	13.6	6.54855	6.08368	6.31612	0.232434	Chaperonin GroEL (HSP60 family)
Ga0082206_1059002	2	1	1.84e-06	14	14	6.31065	6.23598	6.27332	0.0373341	Pyruvate:ferredoxin oxidoreductase and related 2-oxoacid:ferredoxin oxidoreductases, beta subunit
Ga0082206_1059111	2	2	3.88e-08	12.8	12.8	6.00178	5.1827	5.59224	0.409539	Predicted cobalamin binding protein - COG5012
Ga0082206_1064011	2	2	3.69e-29	31.9	31.9	7.16227	7.1012	7.13173	0.0305343	Hypothetical protein
Ga0082206_1066131	8	8	6.9e-63	44.4	44.4	7.19262	7.35687	7.27475	0.0821218	Aerobic-type carbon monoxide dehydrogenase, large subunit CoxL/CutL homologs
Ga0082206_1070053	1	1	0.0044043	10.9	10.9	5.76558	5.52148	5.64353	0.122051	Uncharacterized conserved protein
Ga0082206_1070072	6	6	1.26e-30	25.1	25.1	7.65853	7.7148	7.68666	0.0281362	Subtilisin-like serine proteases
Ga0082206_1072431	4	2	4.67e-16	13.4	13.4	7.55453	7.6166	7.58556	0.031038	Maltose-binding periplasmic proteins/domains
Ga0082206_1072491	1	1	6.71e-15	5.7	5.7	7.44493	7.31902	7.38198	0.0629558	Hypothetical protein
Ga0082206_1072492	3	2	7.26e-32	19.6	19.6	7.85586	7.88866	7.87226	0.0164021	Hypothetical protein
Ga0082206_1072582	8	8	4.31e-49	52.8	52.8	7.8451	7.86064	7.85287	0.00776969	Xanthine/uracil permeases
Ga0082206_1005704	1	1	0.00081757	13.3	13.3	5.07639	5.26245	5.16942	0.0930328	Ribosome-associated protein Y (PSrp-1)
Ga0082206_1075372	3	3	1.54e-12	90.2	90.2	6.43583	6.32226	6.37904	0.0567839	Preprotein translocase subunit YajC
Ga0082206_1075912	1	1	5.44e-10	8.1	8.1	5.33802	5.46401	5.40102	0.0629972	Phosphoglycerate dehydrogenase and related dehydrogenases
Ga0082206_1077102	3	3	1.16e-06	18.8	18.8	5.73597	5.74001	5.73799	0.00202062	Molybdopterin-binding protein
Ga0082206_1079773	1	1	0.0049679	16	16	5.28369	5.49086	5.38727	0.103586	Desulfoferrodoxin
Ga0082206_1080313	5	5	4.11e-26	32.4	32.4	6.64933	6.70052	6.67492	0.0255984	Hypothetical protein
Ga0082206_1080561	3	2	1.75e-07	11.1	11.1	6.74657	6.80289	6.77473	0.028159	Hypothetical protein
Ga0082206_1081741	2	1	2.42e-13	10.2	10.2	5.83577	5.66547	5.75062	0.0851491	Molecular chaperone
Ga0082206_1113592	1	1	1.61e-07	21.3	21.3	6.20946	6.52039	6.36493	0.155465	Molecular chaperone
Ga0082206_1082711	3	2	1.36e-32	18.7	18.7	6.6515	6.7254	6.68845	0.0369481	Hypothetical protein
Ga0082206_1082712	3	2	2.83e-134	72.8	72.8	7.3597	6.41577	6.88774	0.471964	Hypothetical protein
Ga0082206_1082713	4	3	2.55e-28	17.7	17.7	6.79569	6.73815	6.76692	0.0287692	Hypothetical protein
Ga0082206_1083112	4	2	6.42e-56	63.2	63.2	7.02666	6.98755	7.0071	0.0195529	Hypothetical protein
Ga0082206_1083873	2	2	0.00035709	20.2	9.6	5.85148	6.03579	5.94364	0.0921526	Hypothetical protein
Ga0082206_1006672	2	2	0.00099885	6.4	6.4	6.24415	6.3659	6.30503	0.0608731	Pyruvate:ferredoxin oxidoreductase and related 2-oxoacid:ferredoxin oxidoreductases, alpha subunit
Ga0082206_1086031	5	3	4.83e-19	20.1	20.1	7.27628	7.21362	7.24495	0.031327	Chaperonin GroEL (HSP60 family)
Ga0082206_1087642	1	1	4.34e-08	18.9	18.9	5.82775	5.68858	5.75817	0.0695852	Hypothetical protein
Ga0082206_1088263	3	3	8.36e-06	21.8	21.8	6.36672	6.29026	6.32849	0.0382322	Ni,Fe-hydrogenase III small subunit
Ga0082206_1007128	1	1	0.0097508	9.7	9.7	5.70818	5.58569	5.64693	0.0612483	Superoxide dismutase
Ga0082206_1088741	2	2	5.32e-05	13	13	5.82304	5.7465	5.78477	0.0382709	Phosphoribosylcarboxyaminoimidazole (NCAIR) mutase
Ga0082206_1088743	4	4	1.93e-08	53.3	53.3	6.04825	6.16236	6.1053	0.0570539	Phosphoribosylformylglycinamidine (FGAM) synthase, PurS component
Ga0082206_1088743	1	1	0.0047698	35.1	35.1	5.50777	5.46476	5.48627	0.0215086	Phosphoribosylformylglycinamidine (FGAM) synthase, PurS component
Ga0082206_1088842	1	1	0.0085178	6.9	6.9	5.58921	5.54302	5.56612	0.0230938	Ribosomal protein S4 and related proteins
Ga0082206_1007211	2	2	3.65e-07	56.2	56.2	6.78383	6.96174	6.87279	0.0889558	Phosphoenolpyruvate synthase/pyruvate phosphate dikinase
Ga0082206_1089684	1	1	0.013164	14	14	5.0029	5.20284	5.10287	0.0999711	Uncharacterized protein conserved in bacteria
Ga0082206_1007283	8	6	3.79e-43	74.5	74.5	7.03866	7.29881	7.16873	0.130075	Molecular chaperone (small heat shock protein)
Ga0082206_1091252	9	9	9.53e-248	61.6	61.6	8.07218	7.94239	8.00728	0.0648931	Hypothetical protein
Ga0082206_1093751	14	8	0	54.9	54.9	8.31906	8.31643	8.31775	0.00131636	Hypothetical protein
Ga0082206_1095082	13	13	2.39e-66	52.1	52.1	7.60944	7.63526	7.62235	0.0129088	ABC-type sugar transport systems, ATPase components
Ga0082206_1095293	2	2	0.00030689	18.5	18.5	6.47602	6.45591	6.46596	0.0100547	Aldehyde:ferredoxin oxidoreductase
Ga0082206_1096033	1	1	0.0044208	5.2	5.2	6.7875	6.82384	6.80567	0.0181681	Bacterial extracellular solute-binding proteins, family 5 Middle
Ga0082206_1096162	2	2	3.8e-22	14.5	9.3	5.85693	5.23251	5.54472	0.31221	Biopolymer transport protein
Ga0082206_1098752	7	4	4.51e-39	50.5	50.5	7.41073	7.35139	7.38106	0.0296681	Predicted metal-dependent hydrolase
Ga0082206_1145762	1	1	3.4e-14	13.1	13.1	5.7216	5.63879	5.6802	0.0414079	ABC-type uncharacterized transport systems, ATPase components
Ga0082206_1099212	5	5	6.7e-82	35	35	7.91124	7.80293	7.85708	0.0541533	Uncharacterized ABC-type transport system, periplasmic component/surface lipoprotein
Ga0082206_1100394	1	1	0.0002	14.4	14.4	6.51112	6.61582	6.56347	0.0523514	Molecular chaperone
Ga0082206_1100601	1	1	9.6e-05	5.3	5.3	6.2481	6.40274	6.32542	0.0773234	5'-nucleotidase/2',3'-cyclic phosphodiesterase and related esterases
Ga0082206_1101973	4	4	1.68e-47	63.9	63.9	8.02346	8.12415	8.0738	0.0503436	ABC-type oligopeptide transport system, periplasmic component
Ga0082206_1102544	1	1	0.008471	16.9	16.9	5.84109	5.5073	5.6742	0.166894	Diadenosine tetraphosphate (Ap4A) hydrolase and other HIT family hydrolases
Ga0082206_1008342	1	1	0.0001059	15.9	15.9	5.87159	5.81177	5.84168	0.0299106	Bacterial nucleoid DNA-binding protein
Ga0082206_1103311	7	1	2.48e-17	22.4	22.4	7.2948	7.11002	7.20241	0.0923899	5'-nucleotidase/2',3'-cyclic phosphodiesterase and related esterases
Ga0082206_1103931	10	9	7.48e-52	56.1	50.6	7.43193	7.42352	7.42773	0.00420099	Alanine dehydrogenase
Ga0082206_1105002	3	3	1.36e-06	28.7	28.7	6.3052	6.29946	6.30233	0.00286857	Ribosomal protein L18E
Ga0082206_1105262	2	2	2.07e-10	15.5	15.5	6.14264	6.45099	6.29681	0.154174	Hypothetical protein
Ga0082206_1008546	2	2	7.1e-14	20.3	7.1	5.79764	5.76793	5.78278	0.0148571	Rubrerythrin
Ga0082206_1008575	1	1	2.68e-05	14.1	14.1	5.73526	5.77016	5.75271	0.017452	Uncharacterized conserved protein
Ga0082206_1106742	3	1	2.18e-85	68.3	68.3	5.92312	5.21914	5.57113	0.351993	Hypothetical protein
Ga0082206_1106743	6	1	2.05e-56	29.4	29.4	6.00677	6.35759	6.18218	0.175413	Hypothetical protein
Ga0082206_1106744	2	1	7.19e-37	19.3	19.3	6.88855	6.69196	6.79025	0.0982969	Hypothetical protein
Ga0082206_1008632	1	1	0.0059781	5	5	5.60755	5.81844	5.713	0.105446	Hypothetical protein
Ga0082206_1108881	7	7	5.75e-46	42.7	38.4	7.09005	7.28992	7.18998	0.0999385	Formylmethanofuran:tetrahydromethanopterin formyltransferase
Ga0082206_1008904	1	1	0.01031	5.2	5.2	6.92017	6.96839	6.94428	0.0241096	L-fucose isomerase, first N-terminal domain
Ga0082206_1111223	1	1	2.85e-14	10.9	10.9	5.71685	5.43244	5.57464	0.142203	Hypothetical protein
Ga0082206_1009125	1	1	0.0027357	4.1	4.1	6.4849	6.34749	6.41619	0.0687057	Glutamate dehydrogenase/leucine dehydrogenase
Ga0082206_1117133	1	1	3.06e-19	27.9	27.9	6.29121	6.37932	6.33527	0.0440551	Hypothetical protein
Ga0082206_1118681	3	1	2.64e-34	50.6	33.1	5.92655	6.01414	5.97035	0.0437945	Glyceraldehyde-3-phosphate dehydrogenase/erythrose-4-phosphate dehydrogenase
Ga0082206_1120052	3	1	3.59e-48	39.4	39.4	6.15308	6.22963	6.19136	0.0382739	Molydopterin dinucleotide binding domain
Ga0082206_1009635	1	1	0.00025706	16.9	16.9	6.17754	6.43339	6.30546	0.127925	Carbon starvation protein, predicted membrane protein
Ga0082206_1123492	1	1	0.0011742	5.3	5.3	5.43391	5.72783	5.58087	0.146956	GDP-D-mannose dehydratase
Ga0082206_1124011	1	1	1.82e-08	5	5	5.50074	5.36097	5.43086	0.0698861	Thymidine phosphorylase
Ga0082206_1124303	1	1	0.0001042	10.3	10.3	5.09339	5.27543	5.18441	0.0910199	Ribosomal protein S4 and related proteins
Ga0082206_1009694	2	2	0.00019565	8.9	8.9	5.77433	6.19042	5.98238	0.208041	Predicted phage phi-C31 gp36 major capsid-like protein
Ga0082206_1125162	2	2	0.0031381	12.3	12.3	6.51924	6.65412	6.58668	0.0674408	6-phosphofructokinase
Ga0082206_1125851	5	5	4.13e-12	26.9	6	6.33638	5.31605	5.82622	0.510163	Peroxiredoxin
Ga0082206_1127342	3	3	2.23e-13	47.6	47.6	6.81671	6.96924	6.89298	0.0762635	Hypothetical protein
Ga0082206_1127343	3	3	1.41e-30	26.7	26.7	7.20537	7.22637	7.21587	0.0105005	NADH:ubiquinone oxidoreductase, NADH-binding (51 kD) subunit
Ga0082206_1009883	5	5	7.22e-56	25.9	25.9	6.85342	7.03775	6.94558	0.0921634	Uncharacterized ABC-type transport system, periplasmic component/surface lipoprotein
[truncated: 338 more rows]
