# Supplementary material for: Novel Syntrophic Populations Dominate an Ammonia-Tolerant Methanogenic Microbiome
Source: mSystems. 2016 Sep 13;1(5):e00092-16. doi: 10.1128/mSystems.00092-16 (PMC5080403; doi:10.1128/mSystems.00092-16)
Supplement: Table S5 [file sys005162054sd8.xlsx]

## Sheet: env16s_topotus_table
Supplemental Table 5. Comparison of SSU rDNA amplicons for unFirm_1 against NCBI nr. Each reported study had one or more matches above 99% sequence identity using the following parameters on NCBI BLASTN: megablast e= 1e-100 r = 1 q = -2 -F T. Representative sequence accession numbers are reported along with the sample type and associated manuscript, if available.
unFirm_1	Accession number
Sample		Article	Authors
Ammonium stressed anaerobic lab scale digester	JN998148, JN998149, JN998150, JN998152	Biotechnol. Biofuels. 9, 48 (2016). doi: 10.1186/s13068-016-0454-9.	Arthurson,V., Muller,B. and Schnurer,A.
Anaerobic sewage sludge	KC846021		Yi,J
Pit mud of Chinese Lu-flavor liquor spirit	JX456451		Ye,G.B.
Methane production from food waste	AB731256		Lee,D., Kim,S. and Nam,J.
Anaerobic co-digestion sludge	JQ268612		Jiane,Z.
Pig manure biogas digester fed lignocellulose	HQ156197		Yan,X., Zhou,H.K., Zhang,J., Hao,F.H., Liu,F.H., Geng,A., Wang,Y.Z., Zheng,H.J., Zhao,G.P., Tang,H.R., Wang,S.Y. and Zhou,Z.H.
Landfill soil, 5.5 ft. depth	EU219957	Syst. Appl. Microbiol. 36 (1), 56-68 (2013)	Krishnamurthi,S. and Chakrabarti,T.
Mesophilic biogas reactor	AB330672		Nakamura,A., Tanikawa,D., Katahira,T., Yamaguchi,T., Imachi,H., Hoaki,T., Ohashi,A. and Harada,H.
Mesophilic anaerobic solid waste digester 35 C	EF559217		Li,T., Bouchez,T. and Mazeas,L.
Municipal solid waste landfill leachate	AJ853630	FEMS Microbiol. Lett. 242 (2), 297-303 (2005)	Huang,L.N., Zhu,S., Zhou,H. and Qu,L.H.
Solid waste digester fed with methanol	EF586026		Li,T., Bouchez,T. and Mazeas,L.
Anaerobic digester sludge at 35 C	KJ854094		Zhang,C. and Lu,Y.
Mesophilic municipal solid waste anaerobic digester at 35 C fed celllulose, glucose, or acetate	EF559227	Environ. Microbiol. 11 (4), 889-904 (2009)	Li,T., Mazeas,L., Sghir,A., Leblon,G. and Bouchez,T.
Anaerobic sludge incubated with crude oil hydrocarbons	JN698238	J. Biotechnol. 157 (4), 564-572 (2012)	Scherr,K.E., Lundaa,T., Klose,V., Bochmann,G. and Loibner,A.P.
